# Supplementary material for: Antibiotic tolerance is associated with a broad and complex transcriptional response in E. coli
Source: Sci Rep. 2021 Mar 17;11:6112. doi: 10.1038/s41598-021-85509-7 (PMC7969968; doi:10.1038/s41598-021-85509-7)
Supplement: Supplementary file 1 — Supplementary Information 1. [file 41598_2021_85509_MOESM1_ESM.txt]

Gene Name	Accession-1	Regulation - genes directly activated by gene	Regulation - genes directly inhibited by gene
3'ETS<sup><i>leuZ</i></sup>	b4759
aaaD	b4634
aaaE	b4693
aaeA	b3241
aaeB	b3240
aaeR	b3243
aaeX	b3242
aas	b2836
aat	b0885
abgA	b1338
abgB	b1337
abgR	b1339
abgT	b1336
abpA	b2628
abpB	b2627
abrB	b0715
accA	b0185		accD // accA
accB	b3255		accB // accC
accC	b3256
accD	b2316		accD // accA
aceA	b4015
aceB	b4014
aceE	b0114
aceF	b0115
aceK	b4016
ackA	b2296
ackB
acnA	b1276
acnB	b0118	acnB
acpH	b0404
acpP	b1094
acpS	b2563
acpT	b3475
acrA	b0463
acrB	b0462
acrD	b2470
acrE	b3265
acrF	b3266
acrR	b0464		flhC // flhD // soxS // soxR // marR // marA // marB // micF // acrR // acrA // acrB
acrZ	b0762
acs	b4069
actP	b4067
ada	b2213	alkB // "ada" // "aidB" // "alkA"	alkB // ada
add	b1623
adeD	b3665
adeP	b3714
adeQ	b3664
adhE	b1241
adhP	b1478
adiA	b4117
adiC	b4115
adiY	b4116	gltB // "gltD" // "gltF" // "gadC" // "gadB" // "gadX" // "gadA" // "adiA"
adk	b0474
aegA	b2468
aer	b3072
aes	b0476
afuB	b0263
afuC	b0262
agaA	b3135
agaB	b3138
agaC	b3139
agaD	b3140
agaI	b3141
agaR	b3131		agaI // agaD // agaC // agaB // kbaY // agaS // agaR // agaA // agaW // agaV // kbaZ
agaS	b3136
agaV	b3133
agaW	b3134
agp	b1002
agrA	b4712
agrB	b4713
ahpC	b0605
ahpF	b0606
ahr	b4269
aidB	b4187		aidB
ais	b2252
alaA	b2290
alaB
alaC	b2379
alaE	b2670
alaS	b2697		alaS
alaT	b3853
alaU	b3276
alaV	b0203
alaW	b2397
alaX	b2396
aldA	b1415
aldB	b3588
alkA	b2068
alkB	b2212
allA	b0505
allB	b0512
allC	b0516
allD	b0517
allE	b0515
allR	b0506		allS // allA // glxK // ybbY // allB // ybbW // glxR // hyi // gcl
allS	b0504	allE // "allC" // "allD"
alpA	b2624	intA
alr	b4053
alsA	b4087
alsB	b4088
alsC	b4086
alsE	b4085
alsK	b4084
alsR	b4089		alsE // alsC // alsA // alsB // alsR // rpiB
alx	b3088
amiA	b2435
amiB	b4169
amiC	b2817
amiD	b0867
amn	b1982
ampC	b4150
ampD	b0110
ampE	b0111
ampG	b0433
ampH	b0376
amtB	b0451
amyA	b1927
anmK	b1640
ansA	b1767
ansB	b2957
ansP	b1453
apaG	b0050
apaH	b0049
aphA	b4055
appA	b0980
appB	b0979
appC	b0978
appX	b4592
appY	b0564	appX // "appC" // "appB" // "appA" // "hyaA" // "hyaB" // "hyaC" // "hyaD" // "hyaE" // "hyaF"
apt	b0469
aqpZ	b0875
araA	b0062
araB	b0063
araC	b0064	ygeA // "araE" // "araH" // "araG" // "araF" // "araJ" // "araC" // "araD" // "araA" // "araB"	yjfF // ytfT // ytfR // ytfQ // ydeM // ydeN // xylB // xylA // araC // araD // araA // araB
araD	b0061
araE	b2841
araF	b1901
araG	b1900
araH	b4460
araJ	b0396
arcA	b4401	appY // "gadF" // "gadE" // "dpiA" // "dpiB" // "iraM" // "ybdN" // "grcA" // "dcuC" // "rutA" // "rutB" // "rutC" // "rutD" // "rutE" // "rutF" // "rutG" // "ackA" // "cydC" // "cydD" // "treC" // "treB" // "sdhX" // "sdhC" // "sdhD" // "sdhA" // "sdhB" // "sucA" // "sucB" // "sucC" // "sucD" // "prmC" // "prfA" // "hemA" // "fumB" // "caiE" // "caiD" // "caiC" // "caiB" // "caiA" // "caiT" // "…	rmf // rsd // ompW // citC // citD // citE // citF // citX // citG // arcZ // fadH // puuE // puuB // puuC // puuR // puuD // ymjE // puuP // puuA // ptsG // ydeA // fadJ // fadI // ubiC // ubiA // aceF // aceE // rpsQ // rpmC // rplP // rpsC // rplV // rpsS // rplB // rplW // rplD // rplC // rpsJ // cadA // cadB // glcA // glcB // glcG // glcF // glcE // glcD // aldA // lpd // sroD // fadD // md…
arcB	b3210
arcZ	b4450
arfA	b4550
arfB	b0191
argA	b2818
argB	b3959
argC	b3958
argD	b3359
argE	b3957
argF	b0273
argG	b3172
argH	b3960
argI	b4254
argK	b2918
argL	b4766
argO	b2923
argP	b2916	asd // "dapD" // "lysA" // "lysC" // "gdhA" // "lysP" // "dapB" // "recF" // "dnaN" // "dnaA" // "yfaE" // "nrdA" // "nrdB" // "argO"	argP
argQ	b2691
argR	b3237	astE // "astB" // "astD" // "astA" // "astC"	yhcC // lysO // gltB // gltD // gltF // argA // argG // artJ // artM // artQ // artI // artP // hisP // hisM // hisQ // hisJ // argD // pnp // rpsO // truB // rbfA // infB // nusA // rimP // metY // carA // carB // argR // argI // argF // argE // argC // argB // argH
argS	b1876
argT	b2310
argU	b0536
argV	b2694
argW	b2348
argX	b3796
argY	b2693
argZ	b2692
ariR	b1166
arnA	b2255
arnB	b2253
arnC	b2254
arnD	b2256
arnE	b4544
arnF	b2258
arnT	b2257
aroA	b0908
aroB	b3389
aroC	b2329
aroD	b1693
aroE	b3281
aroF	b2601
aroG	b0754
aroH	b1704
aroK	b3390
aroL	b0388
aroM	b0390
aroP	b0112
arpA	b4017
arpB	b4494
arrS	b4704
arsB	b3502
arsC	b3503
arsR	b3501		arsR // arsB // arsC
artI	b0863
artJ	b0860
artM	b0861
artP	b0864
artQ	b0862
ascB	b2716
ascF	b2715
ascG	b2714		htpG // ybiT // prpR // ascF // ascB
asd	b3433
aslA	b3801
aslB	b3800
asmA	b2064
asnA	b3744
asnB	b0674
asnC	b3743	asnA	mnmG // mioC // asnC
asnS	b0930
asnT	b1977
asnU	b1986
asnV	b1989
asnW	b1984
aspA	b4139
aspC	b0928
aspS	b1866
aspT	b3760
aspU	b0206
aspV	b0216
asr	b1597
astA	b1747
astB	b1745
astC	b1748
astD	b1746
astE	b1744
atl	b0454
atoA	b2222
atoB	b2224
atoC	b2220	atoB // "atoD" // "atoA" // "atoE"
atoD	b2221
atoE	b2223
atoS	b2219
atpA	b3734
atpB	b3738
atpC	b3731
atpD	b3732
atpE	b3737
atpF	b3736
atpG	b3733
atpH	b3735
atpI	b3739
avtA	b3572
azoR	b1412
azuC	b4663
G6084	b0017
b0100	b0100
b0105	b0105
b0165	b0165
b0309	b0309
G6294	b0538
G6336	b0609
G8203	b0701
b0725	b0725
b1052	b1052
G6678	b1354
b1364	b1364
G6690	b1367
G6740	b1425
G6748	b1437
G7034	b1903
G7121	b2084
b2191	b2191
G7353	b2596
b2651	b2651
G7388	b2653
G7561	b3004
G7562	b3007
b3254	b3254
G7818	b3975
G7878	b4247
G7881	b4250
bacA	b3057
baeR	b2079	acrD // "ycaC" // "spy" // "baeR" // "baeS" // "mdtD" // "mdtC" // "mdtB" // "mdtA"
baeS	b2078
bamA	b0177
bamB	b2512
bamC	b2477
bamD	b2595
bamE	b2617
barA	b2786
basR	b4113	qseC // "qseB" // "fimB" // "cspI" // "tomB" // "hha" // "dgkA" // "waaH" // "arnF" // "arnE" // "arnT" // "arnD" // "arnA" // "arnC" // "arnB" // "eptA" // "csgG" // "csgF" // "csgE" // "csgD"	putA // yrbL
basS	b4112
bax	b3570
baxL	b4794
bcp	b2480
bcr	b2182
bcsA	b3533
bcsB	b3532
bcsC	b3530
bcsE	b3536
bcsF	b3537
bcsG	b3538
bcsQ	b3534
bcsZ	b3531
bdcA	b4249
bdcR	b4251
bdm	b1481
beeE	b1151
bepA	b2494
betA	b0311
betB	b0312
betI	b0313		betT // betA // betB // betI
betT	b0314
bfd	b3337
bfr	b3336
bglA	b2901
bglB	b3721
bglF	b3722
bglG	b3723	bglB // "bglF" // "bglG"
bglH	b3720
bglJ	b4366	ynjI // "ynbD" // "ynbC" // "ynbB" // "ynbA" // "ykiA" // "yidL" // "ygiZ" // "yqhG" // "yecT" // "sfsB" // "yehF" // "leuO" // "bglB" // "bglF" // "bglG"
bglX	b2132
bhsA	b1112
bioA	b0774
bioB	b0775
bioC	b0777
bioD	b0778
bioF	b0776
bioH	b3412
bioP	b3827
bipA	b3871
birA	b3973		bioA // bioB // bioF // bioC // bioD
bisC	b3551
blc	b4149
blr	b4409
bluF	b1163
bluR	b1162		ymgC // ariR // ymgA // ycgZ
bolA	b0435	dacC // "ampC"	mreD // mreC // mreB // dacC // ampC
borD	b0557
brnQ	b0401
bsmA	b4189
bssR	b0836
bssS	b1060
btsR	b2125	btsT
btsS	b2126
btsT	b4354
btuB	b3966
btuC	b1711
btuD	b1709
btuE	b1710
btuF	b0158
btuR	b1270
C0067
C0293
C0299
C0362
C0465
C0614
C0664
C0719
cadA	b4131
cadB	b4132
cadC	b4133	cadA // "cadB" // "cadC"
caiA	b0039
caiB	b0038
caiC	b0037
caiD	b0036
caiE	b0035
caiF	b0034	fixX // "fixC" // "fixB" // "fixA" // "caiE" // "caiD" // "caiC" // "caiB" // "caiA" // "caiT"
caiT	b0040
can	b0126
carA	b0032
carB	b0033
cas1	b2755
cas2	b2754
cas3	b2761
casA	b2760
casB	b2759
casC	b2758
casD	b2757
casE	b2756
cbeA	b2004
cbl	b1987	ssuB // "ssuC" // "ssuD" // "ssuA" // "ssuE" // "tauD" // "tauC" // "tauB" // "tauA"
cbpA	b1000
cbpM	b0999
cbrA	b3690
cbrB	b3716
cbrC	b3717
cbtA	b2005
cca	b3056
ccmA	b2201
ccmB	b2200
ccmC	b2199
ccmD	b2198
ccmE	b2197
ccmF	b2196
ccmG	b2195
ccmH	b2194
ccp	b3518
cdaR	b0162	cdaR // "gudD" // "gudX" // "gudP" // "garD" // "rnpB" // "garK" // "garR" // "garL" // "garP"
cdd	b2143
cdgI	b1785
cdh	b3918
cdsA	b0175
cecR	b0796	rhlE	cecR // ybhG // ybhF // ybhS // ybhR
cedA	b1731
cfa	b1661
chaA	b1216
chaB	b1217
chaC	b1218
chbA	b1736
chbB	b1738
chbC	b1737
chbF	b1734
chbG	b1733
chbR	b1735	chbG // "chbF" // "chbR" // "chbA" // "chbC" // "chbB"	chbG // chbF // chbR // chbA // chbC // chbB
cheA	b1888
cheB	b1883
cheR	b1884
cheW	b1887
cheY	b1882
cheZ	b1881
chiA	b3338
chiP	b0681
chiQ	b0682
chiX	b4585
cho	b1741
chpB	b4225
chpS	b4224
cirA	b2155
citC	b0618
citD	b0617
citE	b0616
citF	b0615
citG	b0613
citT	b0612
citX	b0614
clcA	b0155
clcB	b1592
clpA	b0882
clpB	b2592
clpP	b0437
clpS	b0881
clpX	b0438
clsA	b1249
clsB	b0789
clsC	b1046
cmk	b0910
cmoA	b1870
cmoB	b1871
cmoM	b0921
cmtA	b2933
cmtB	b2934
cnoX	b0492
cnu	b1625
coaA	b3974
coaD	b3634
coaE	b0103
cobB	b1120
cobC	b0638
cobS	b1992
cobT	b1991
cobU	b1993
codA	b0337
codB	b0336
cof	b0446
comR	b1111		bhsA
copA	b0484
corA	b3816
cpdA	b3032
cpdB	b4213
cpoB	b0742
cpsB	b2049
cpsG	b2048
cpxA	b3911
cpxP	b4484
cpxQ	b4716
cpxR	b3912	rprA // "ldtD" // "marR" // "marA" // "marB" // "slt" // "kbp" // "yqaE" // "yjfN" // "yaiW" // "sbmA" // "acrD" // "cpxA" // "cpxR" // "spy" // "dsbA" // "srkA" // "cpxQ" // "cpxP" // "bacA" // "dsbC" // "lpxA" // "fabZ" // "lpxD" // "skp" // "ppiD" // "yidQ" // "baeR" // "baeS" // "mdtD" // "mdtC" // "mdtB" // "mdtA" // "rpoH" // "ppiA" // "degP" // "aroG" // "ldtC" // "yebE" // "dgcZ" // "tomB…	cyaR // tsr // cheW // cheA // motB // motA // mscM // psd // bamE // ung // csgG // csgF // csgE // csgD // csgC // csgB // csgA // rseD // rseC // rseB // rseA // rpoE // efeU // ompF
cra	b0080	crp // "cydB" // "cydA" // "csgG" // "csgF" // "csgE" // "csgD" // "betA" // "betB" // "betI" // "betT" // "poxB" // "aroP" // "ppsA" // "icd" // "ptsH" // "ptsI" // "crr" // "acnA" // "pck" // "aceB" // "aceA" // "aceK"	yeaD // mpl // tpiA // ppc // yibQ // envC // gpmM // glcC // fbaB // zwf // marR // marA // marB // cyoE // cyoD // cyoC // cyoB // cyoA // prpE // prpD // prpC // prpB // pdhR // aceE // aceF // lpd // sgrT // setA // sgrS // manX // manY // manZ // gapA // glk // eda // edd // mtlA // mtlD // mtlR // fbaA // pgk // epd // hypF // pdeL // eno // fruA // fruK // fruB // pykF // ptsH // ptsI // c…
crcB	b0624
creA	b4397
creB	b4398	recG // "cbrB" // "cbrA" // "nudF" // "yqiB" // "cpdA" // "yqiA" // "parE" // "pta" // "ackA" // "talA" // "creD"	malG // malF // malE
creC	b4399
creD	b4400
crfC	b4109
crl	b0240
crp	b3357	sxy // "hicB" // "hicA" // "abgR" // "sgcX" // "sgcB" // "sgcC" // "sgcQ" // "sgcA" // "sgcE" // "sgcR" // "ygcW" // "ygeW" // "mokB" // "rihA" // "psuK" // "psuG" // "yahN" // "yqeF" // "rspA" // "rspB" // "dgoR" // "dgoK" // "dgoA" // "dgoD" // "dgoT" // "xylE" // "csqR" // "ldtB" // "lgoD" // "lgoR" // "rseD" // "rseC" // "rseB" // "rseA" // "rpoE" // "secB" // "gpsA" // "pck" // "chiQ" // "ch…	ortT // csqR // ybiT // exuR // ompW // csrC // pck // casA // casB // casC // casD // casE // cas1 // cas2 // rpsI // rplM // puuE // puuB // puuC // puuR // puuD // ycdZ // manA // citG // citX // citF // citE // citD // citC // dpiA // dpiB // hflC // hflK // hflX // hfq // aegA // narQ // ampD // ampE // bhsA // yaeP // rof // ldtB // aaeR // comR // nlpE // arfB // yaeQ // azuC // udp // mal…
crr	b2417
csdA	b2810
csdE	b2811
csgA	b1042
csgB	b1041
csgC	b1043
csgD	b1040	wrbA // "yccJ" // "nlpA" // "yccT" // "iraP" // "dgcC" // "csgG" // "csgF" // "csgE" // "csgD" // "csgC" // "csgB" // "csgA"	tcyJ // fliZ // fliA // flgN // flgM // fliE // fliK // fliJ // fliI // fliH // fliG // fliF // yhbS // ubiT // pepD
csgE	b1039
csgF	b1038
csgG	b1037
csiE	b2535
cspA	b3556	gyrA // "hns"
cspB	b1557
cspC	b1823
cspD	b0880
cspE	b0623
cspF	b1558
cspG	b0990
cspH	b0989
cspI	b1552
csqR	b3884		yihS // yihT // yihU // yihV // csqR
csrA	b2696	moaE // "moaD" // "moaC" // "moaB" // "moaA"	rpoE // idlP // ytiD // ytiC // iraD // nhaR // pgaD // pgaC // pgaB // pgaA // dgcT // dgcZ // glgP // glgA // glgC // dgcI // pdeI // glgS // sdiA
csrB	b4408
csrC	b4457
csrD	b3252
cstA	b0598
cueO	b0123
cueR	b0487	copA // "cueO"	moaA // moaB // moaC // moaD // moaE
curA	b1449
cusA	b0575
cusB	b0574
cusC	b0572
cusF	b0573
cusR	b0571	cyoE // "cyoD" // "cyoC" // "cyoB" // "cyoA" // "hiuH" // "cusA" // "cusB" // "cusF" // "cusC" // "cusS" // "cusR"
cusS	b0570
cutA	b4137
cutC	b1874
cvpA	b2313
cvrA	b1191
cyaA	b3806
cyaR	b4438
cyaY	b3807
cybB	b1418
cybC	b4236
cycA	b4208
cydA	b0733
cydB	b0734
cydC	b0886
cydD	b0887
cydX	b4515
cynR	b0338	cynT // "cynS" // "cynX"	cynR
cynS	b0340
cynT	b0339
cynX	b0341
cyoA	b0432
cyoB	b0431
cyoC	b0430
cyoD	b0429
cyoE	b0428
cysA	b2422
cysB	b1275	tcyJ // "tcyP" // "ariR" // "yoaC" // "yfbR" // "dgcZ" // "ybdN" // "ygeH" // "yciW" // "cbl" // "cysM" // "cysA" // "cysW" // "cysU" // "cysP" // "cysH" // "cysI" // "cysJ" // "cysC" // "cysN" // "cysD" // "cysK" // "tauD" // "tauC" // "tauB" // "tauA"	cysB // hslJ // ssuB // ssuC // ssuD // ssuA // ssuE
cysC	b2750
cysD	b2752
cysE	b3607
cysG	b3368
cysH	b2762
cysI	b2763
cysJ	b2764
cysK	b2414
cysM	b2421
cysN	b2751
cysP	b2425
cysQ	b4214
cysS	b0526
cysT	b1910
cysU	b2424
cysW	b2423
cysZ	b2413
cytR	b3934		ycdZ // deoC // deoA // deoB // deoD // tsx // ppiA // nupG // rpoH // nupC // cdd // udp // cytR
cyuA	b4470
cyuP	b3110
dacA	b0632
dacB	b3182
dacC	b0839
dacD	b2010
dadA	b1189
dadX	b1190
dam	b3387
damX	b3388
dapA	b2478
dapB	b0031
dapD	b0166
dapE	b2472
dapF	b3809
dauA	b1206
dbpA	b1343
dcd	b2065
dcm	b1961
dcp	b1538
dcrB	b3472
dctA	b3528
dctR	b3507
dcuA	b4138
dcuB	b4123
dcuC	b0621
dcuD	b3227
dcuR	b4124	dpiA // "dpiB" // "frdD" // "frdC" // "frdB" // "frdA" // "fumB" // "dcuB" // "dctA"
dcuS	b4125
dcyD	b1919
ddlA	b0381
ddlB	b0092
ddpA	b1487
ddpB	b1486
ddpC	b1485
ddpD	b1484
ddpF	b1483
ddpX	b1488
deaD	b3162	mntR // "sdiA" // "uvrY"
decR	b0447	cyuP // "cyuA"
dedA	b2317
dedD	b2314
def	b3287
degP	b0161
degQ	b3234
degS	b3235
deoA	b4382
deoB	b4383
deoC	b4381
deoD	b4384
deoR	b0840		tsx // nupG // deoC // deoA // deoB // deoD
der	b2511
dfp	b3639
dgcC	b0385
dgcE	b2067
dgcF	b1522
dgcI	b0834
dgcJ	b1786
dgcM	b1341
dgcN	b2604
dgcP	b1794
dgcQ	b1956
dgcT	b1025
dgcZ	b1535
dgd
dgkA	b4042
dgoA	b4477
dgoD	b4478
dgoK	b3693
dgoR	b4479		dgoR // dgoK // dgoA // dgoD // dgoT
dgoT	b3691
dgt	b0160
dhaK	b1200
dhaL	b1199
dhaM	b1198
dhaR	b1201	dhaM // "dhaL" // "dhaK"	dhaR
diaA	b3149
dicA	b1570	dicA	dicC // ydfX // ydfW // intQ // insD-7 // ydfE // ydfD // dicB
dicB	b1575
dicC	b1569
dicF	b1574
dinB	b0231
dinD	b3645
dinF	b4044
dinG	b0799
dinI	b1061
dinJ	b0226		dinJ // yafQ // cspE
dinQ	b4613
djlA	b0055
djlB	b0646
djlC	b0649
dkgA	b3012
dkgB	b0207
dksA	b0145	hmp // "sgrR" // "sroA" // "thiB" // "thiP" // "thiQ" // "sgrT" // "setA" // "sgrS" // "argX" // "hisR" // "leuT" // "proM" // "csrA" // "tktB" // "talA" // "rpoE" // "rpoS" // "dsrA" // "iraP" // "rybB" // "rseC" // "rseB" // "rseA" // "csrC" // "csrB" // "fimB" // "hisL" // "hisG" // "hisD" // "hisC" // "hisB" // "hisH" // "hisA" // "hisF" // "hisI" // "thrL" // "thrA" // "thrB" // "thrC" // "l…	idlP // ytiD // ytiC // iraD // argX // hisR // leuT // proM // obgE // yhbE // rpmA // rplU // mutM // rpmG // rpmB // rpsI // rplM // rplY // fadR // fabH // fabD // fabG // rrfB // rrlB // gltT // rrsB // rrfH // rrlH // alaV // ileV // rrsH // rrfG // rrlG // gltW // rrsG // rrfE // rrlE // gltV // rrsE // rrfF // thrV // rrfD // rrlD // alaU // ileU // rrsD // rrfC // rrlC // gltU // rrsC //…
dld	b2133
dmlA	b1800
dmlR	b1799
dmsA	b0894
dmsB	b0895
dmsC	b0896
dmsD	b1591
dnaA	b3702	recF // "dnaN" // "dnaA" // "polA" // "yfaE" // "nrdA" // "nrdB"	recN // uvrB // yfaE // nrdA // nrdB // yjeV // aldA // guaA // guaB // rpoH // recF // dnaN // dnaA
dnaB	b4052
dnaC	b4361
dnaE	b0184
dnaG	b3066
dnaJ	b0015
dnaK	b0014
dnaN	b3701
dnaQ	b0215
dnaT	b4362
dnaX	b0470
dosC	b1490
dosP	b1489
dpiA	b0620	mdh // "exuT" // "dpiA" // "dpiB" // "citC" // "citD" // "citE" // "citF" // "citX" // "citG"	appY
dpiB	b0619
dppA	b3544
dppB	b3543
dppC	b3542
dppD	b3541
dppF	b3540
dps	b0812
dsbA	b3860
dsbB	b1185
dsbC	b2893
dsbD	b4136
dsbG	b0604
dsdA	b2366
dsdC	b2364	dsdX // "dsdA"	dsdC
dsdX	b2365
dsrA	b1954
dsrB	b1952
dtd	b3887
dtpA	b1634
dtpB	b3496
dtpC	b4130
dtpD	b0709
dusA	b4049
dusB	b3260
dusC	b2140
dut	b3640
dxr	b0173
dxs	b0420
eaeH	b0297
eamA	b1533
eamB	b2578
ebgA	b3076
ebgC	b3077
ebgR	b3075		ebgA // ebgC
ecnA	b4410
ecnB	b4411
eco	b2209
ecpA	b0293
ecpB	b0292
ecpC	b0291
ecpD	b0290
ecpE	b0289
ecpR	b0294	ecpR // "ecpA"	fliC // tcyJ // fliZ // fliA // flhC // flhD
eda	b1850
edd	b1851
efeB	b1019
efeO	b1018
efeU	b4490
efp	b4147
elaA	b2267
elaB	b2266
elaD	b2269
elbB	b3209
elfA	b0938
elfC	b0940
elfD	b0939
elfG	b0941
elyC	b0920
emrA	b2685
emrB	b2686
emrD	b3673
emrE	b0543
emrK	b2368
emrY	b2367
emtA	b1193
endA	b2945
eno	b2779
entA	b0596
entB	b0595
entC	b0593
entD	b0583
entE	b0594
entF	b0586
entH	b0597
entS	b0591
envC	b3613
envR	b3264		acrA // acrB
envY	b0566	ompF // "ompC"
envZ	b3404
epd	b2927
epmA	b4155
epmB	b4146
epmC	b2326
eptA	b4114
eptB	b3546
eptC	b3955
era	b2566
erpA	b0156
esrE	b4707
essD	b0554
essQ	b1556
etk	b0981
etp	b0982
ettA	b4391
eutA	b2451
eutB	b2441
eutC	b2440
eutD	b2458
eutE	b2455
eutG	b2453
eutH	b2452
eutJ	b2454
eutK	b2438
eutL	b2439
eutM	b2457
eutN	b2456
eutP	b2461
eutQ	b2460
eutR	b2437
eutS	b2462
eutT	b2459
evgA	b2369	yegZ // "yegR" // "yfdE" // "yfdV" // "oxc" // "yfdX" // "frc" // "ydeP" // "ydeO" // "safA" // "emrY" // "emrK" // "gadF" // "mdtF" // "mdtE" // "gadE" // "evgS" // "evgA" // "acrD"
evgL	b4781
evgS	b2370
exbB	b3006
exbD	b3005
exoD	b0539
exoX	b1844
exuR	b3094		exuR // uxaB // uxaA // uxaC // uxuR // exuT // uxuB // uxuA // lgoD // lgoR
exuT	b3093
eyeA	b4690
fabA	b0954
fabB	b2323
fabD	b1092
fabF	b1095
fabG	b1093
fabH	b1091
fabI	b1288
fabR	b3963		fabB // fabA
fabY	b3888
fabZ	b0180
fadA	b3845
fadB	b3846
fadD	b1805
fadE	b0221
fadH	b3081
fadI	b2342
fadJ	b2341
fadK	b1701
fadL	b2344
fadM	b0443
fadR	b1187	accD // "accC" // "accB" // "accA" // "fabI" // "fabH" // "fabD" // "fabG" // "fabB" // "iclR" // "fabA" // "fadR"	fadM // fadH // fadJ // fadI // sroD // fadD // fadE // uspA // fadL // fadA // fadB
fau	b2912
fbaA	b2925
fbaB	b2097
fbp	b4232
fcl	b2052
fdhD	b3895
fdhE	b3891
fdhF	b4079
fdnG	b1474
fdnH	b1475
fdnI	b1476
fdoG	b3894
fdoH	b3893
fdoI	b3892
fdrA	b0518
fdx	b2525
feaB	b1385
feaR	b1384	tynA // "feaB"
fecA	b4291
fecB	b4290
fecC	b4289
fecD	b4288
fecE	b4287
fecI	b4293	fecE // "fecD" // "fecC" // "fecB" // "fecA"
fecR	b4292
feoA	b3408
feoB	b3409
feoC	b3410
fepA	b0584
fepB	b0592
fepC	b0588
fepD	b0590
fepE	b0587
fepG	b0589
fes	b0585
fetA	b0490
fetB	b0491
ffh	b2610
ffs	b0455
fhlA	b2731	fhlA // "hypA" // "hypB" // "hypC" // "hypD" // "hypE" // "hycI" // "hycH" // "hycG" // "hycF" // "hycE" // "hycD" // "hycC" // "hycB" // "hycA" // "fdhF" // "hypF" // "hydN" // "focB" // "hyfR" // "hyfJ" // "hyfI" // "hyfH" // "hyfG" // "hyfF" // "hyfE" // "hyfD" // "hyfC" // "hyfB" // "hyfA"
fhuA	b0150
fhuB	b0153
fhuC	b0151
fhuD	b0152
fhuE	b1102
fhuF	b4367
fic	b3361
fieF	b3915
fimA	b4314
fimB	b4312
fimC	b4316
fimD	b4317
fimE	b4313
fimF	b4318
fimG	b4319
fimH	b4320
fimI	b4315
fimZ	b0535
fis	b3261	cspA // "cyoE" // "cyoD" // "cyoC" // "cyoB" // "cyoA" // "fau" // "ssrS" // "trg" // "rnpB" // "glyU" // "glnG" // "glnL" // "glnA" // "pheV" // "mazG" // "mazF" // "mazE" // "rrfG" // "rrlG" // "gltW" // "rrsG" // "grcA" // "valU" // "valX" // "valY" // "lysV" // "alaX" // "alaW" // "argW" // "nuoN" // "nuoM" // "nuoL" // "nuoK" // "nuoJ" // "nuoI" // "nuoH" // "nuoG" // "nuoF" // "nuoE" // "nu…	guaA // guaB // gltX // yeaR // yoaG // ogt // dps // fau // ssrS // cbpM // cbpA // rpsI // rplM // ansB // rnpB // glnQ // glcC // gyrA // mglC // mglA // osmE // katE // cspI // gadC // gadB // topA // narG // narH // narJ // narI // hlyE // ndh // hyaA // hyaB // hyaC // hyaD // hyaE // hyaF // pyrD // pflB // dmsA // dmsB // dmsC // yhcH // nanK // nanE // nanT // nanA // dusB // fis // crp …
fiu	b0805
fixA	b0041
fixB	b0042
fixC	b0043
fixX	b0044
fklB	b4207
fkpA	b3347
fkpB	b0028
fldA	b0684
fldB	b2895
flgA	b1072
flgB	b1073
flgC	b1074
flgD	b1075
flgE	b1076
flgF	b1077
flgG	b1078
flgH	b1079
flgI	b1080
flgJ	b1081
flgK	b1082
flgL	b1083
flgM	b1071
flgN	b1070
flhA	b1879
flhB	b1880
flhC	b1891	flgL // "flgK" // "flhE" // "flhA" // "flhB" // "yecR" // "flgB" // "flgC" // "flgD" // "flgE" // "flgF" // "flgG" // "flgH" // "flgI" // "flgJ" // "flgN" // "flgM" // "flgA" // "sroC" // "gltL" // "gltK" // "gltJ" // "gltI" // "fliK" // "fliJ" // "fliI" // "fliH" // "fliG" // "fliF" // "fliE" // "fliD" // "fliS" // "fliT" // "pdeH" // "ycgR" // "nrfA" // "nrfB" // "nrfC" // "nrfD" // "nrfE" // "…	mdh // mglC // mglA // mglB
flhD	b1892	flgL // "flgK" // "flhE" // "flhA" // "flhB" // "yecR" // "flgB" // "flgC" // "flgD" // "flgE" // "flgF" // "flgG" // "flgH" // "flgI" // "flgJ" // "flgN" // "flgM" // "flgA" // "sroC" // "gltL" // "gltK" // "gltJ" // "gltI" // "fliK" // "fliJ" // "fliI" // "fliH" // "fliG" // "fliF" // "fliE" // "fliD" // "fliS" // "fliT" // "pdeH" // "ycgR" // "nrfA" // "nrfB" // "nrfC" // "nrfD" // "nrfE" // "…	mdh // mglC // mglA // mglB
flhE	b1878
fliA	b1922	trg // "tcyJ" // "fliZ" // "fliA" // "cheW" // "cheA" // "motB" // "motA" // "ygbK" // "cheZ" // "cheY" // "cheB" // "cheR" // "tap" // "tar" // "ves" // "fliT" // "fliS" // "fliD" // "fliE" // "flgN" // "flgM" // "fliR" // "fliQ" // "fliP" // "fliO" // "fliN" // "fliM" // "fliL" // "fliC" // "fliF" // "fliG" // "fliH" // "fliI" // "fliJ" // "fliK" // "ykfI" // "yafW" // "ykfH" // "ykfG" // "yafX…
fliC	b1923
fliD	b1924
fliE	b1937
fliF	b1938
fliG	b1939
fliH	b1940
fliI	b1941
fliJ	b1942
fliK	b1943
fliL	b1944
fliM	b1945
fliN	b1946
fliO	b1947
fliP	b1948
fliQ	b1949
fliR	b1950
fliS	b1925
fliT	b1926
fliZ	b1921		osmY // csgC // csgB // csgA // csgG // csgF // csgE // csgD // yjbJ // gadC // gadB // flhC // flhD // yhiD // hdeB // hdeA // gadF // mdtF // mdtE // gadE // pdeR // mlrA
flk	b2321
flu	b2000
flxA	b1566
fmt	b3288
fnr	b1334	ravA // "viaA" // "gdhA" // "aspC" // "amtB" // "glnK" // "glnD" // "ydfZ" // "scpC" // "scpB" // "argK" // "scpA" // "pdeF" // "fnrS" // "ydeJ" // "iraM" // "ybdN" // "malQ" // "malP" // "narG" // "narH" // "narJ" // "narI" // "narK" // "nirB" // "nirD" // "nirC" // "cysG" // "frdD" // "frdC" // "frdB" // "frdA" // "glpA" // "glpB" // "glpC" // "glpQ" // "glpT" // "katG" // "dmsA" // "dmsB" // "…	soxR // soxS // gnd // nac // zwf // ompW // aspC // amtB // glnK // glnD // citG // citX // citF // citE // citD // citC // dpiA // dpiB // gapC // ycaC // ymjE // puuP // puuA // fnr // hmp // focB // hyfR // hyfJ // hyfI // hyfH // hyfG // hyfF // hyfE // hyfD // hyfC // hyfB // hyfA // acnA // gadA // rpsI // rplM // tpx // arcA // gltB // gltD // gltF // moeB // moeA // narL // narX // sodA …
fnrS	b4699
focA	b0904
focB	b2492
folA	b0048
folB	b3058
folC	b2315
folD	b0529
folE	b2153
folK	b0142
folM	b1606
folP	b3177
folX	b2303
fpr	b3924
frc	b2374
frdA	b4154
frdB	b4153
frdC	b4152
frdD	b4151
fre	b3844
frlA	b3370
frlB	b3371
frlC	b4474
frlD	b3374
frlR	b3375
frmA	b0356
frmB	b0355
frmR	b0357		frmR // frmA // frmB
frr	b0172
frsA	b0239
fruA	b2167
fruB	b2169
fruK	b2168
fruL	b0079
frvA	b3900
frvB	b3899
frvR	b3897
frvX	b3898
frwB	b3950
frwC	b3949
frwD	b3953
fryA	b2383
fryB	b2387
fryC	b2386
fsaA	b0825
fsaB	b3946
fsr	b0479
ftnA	b1905
ftnB	b1902
ftp	b2214
ftsA	b0094
ftsB	b2748
ftsE	b3463
ftsH	b3178
ftsI	b0084
ftsK	b0890
ftsL	b0083
ftsN	b3933
ftsP	b3017
ftsQ	b0093
ftsW	b0089
ftsX	b3462
ftsY	b3464
ftsZ	b0095
fucA	b2800
fucI	b2802
fucK	b2803
fucO	b2799
fucP	b2801
fucR	b2805	fucP // "fucI" // "fucK" // "fucU" // "fucR" // "fucO" // "fucA"
fucU	b2804
fumA	b1612
fumB	b4122
fumC	b1611
fumD	b1675
fumE	b2929
fur	b0683	gdhA // "amtB" // "glnK" // "lpd" // "mntP" // "katG" // "katE" // "ftnA" // "ompF" // "tonB" // "fumB" // "sdhX" // "sdhC" // "sdhD" // "sdhA" // "sdhB" // "sucA" // "sucB" // "sucC" // "sucD" // "entS" // "zinT"	soxR // soxS // gltB // gltD // gltF // nfeF // grcA // gnd // nac // zwf // gdhA // fumC // fnr // amtB // glnK // ndh // aspC // glnD // lpd // pyrC // rnpB // garK // garR // garL // garP // yjjZ // gspO // gspM // gspL // gspK // gspJ // gspI // gspH // gspG // gspF // gspE // gspD // gspC // oppA // oppB // oppC // oppD // oppF // rpoS // rcnB // rcnA // metH // fhuA // fhuC // fhuD // fhuB …
fusA	b3340
fxsA	b4140
G0-10697
G0-10698
G0-10700
G0-10702
G0-10703
G0-10704
G0-10705
G0-10706
gabD	b2661
gabP	b2663
gabT	b2662
gadA	b3517
gadB	b1493
gadC	b1492
gadE	b3512	yjbR // "yjbQ" // "yhiD" // "hdeB" // "hdeA" // "fliC" // "gadW" // "lpxA" // "fabZ" // "lpxD" // "skp" // "purA" // "hdeD" // "gnd" // "gadF" // "mdtF" // "mdtE" // "gadE" // "cyoE" // "cyoD" // "cyoC" // "cyoB" // "cyoA" // "rcsA" // "gltB" // "gltD" // "gltF" // "lrp" // "gadC" // "gadB" // "yhiM" // "aslB" // "dctR" // "slp" // "cadA" // "cadB" // "adiC" // "gadX" // "gadA"
gadF	b4718
gadW	b3515	gadC // "gadB" // "gadX" // "gadA" // "yhiD" // "hdeB" // "hdeA" // "gadF" // "mdtF" // "mdtE" // "gadE"	gadC // gadB // yhiD // hdeB // hdeA // dctR // slp // gadY // gadW // gadX // gadA
gadX	b3516	gadW // "uspE" // "dctR" // "slp" // "gadY" // "gadF" // "mdtF" // "mdtE" // "gadE" // "ybaT" // "glsA" // "asnB" // "hdeD" // "cadA" // "cadB" // "hns" // "rpoS" // "lon" // "gadX" // "gadA" // "gadC" // "gadB" // "amtB" // "glnK" // "yhiD" // "hdeB" // "hdeA"	dtpA // speG // ynfB // ydeM // ydeN // murI // btuB // yhiD // hdeB // hdeA // gadW
gadY	b4452
galE	b0759
galF	b2042
galK	b0757
galM	b0756
galP	b2943
galR	b2837	galM // "galK" // "galT" // "galE"	mglC // mglA // mglB // galM // galK // galT // galE // galS // galP // galR
galS	b2151	galM // "galK" // "galT" // "galE"	mglC // mglA // mglB // galM // galK // galT // galE // galS // galP // galR
galT	b0758
galU	b1236
gapA	b1779
gapC	b4493
garD	b3128
garK	b3124
garL	b3126
garP	b3127
garR	b3125
gatA	b2094
gatB	b2093
gatC	b2092
gatD	b2091
gatR	b4498
gatY	b2096
gatZ	b2095
gcd	b0124
gcl	b0507
gcvA	b2808	gcvB // "gcvP" // "gcvH" // "gcvT"	gcvA // gcvP // gcvH // gcvT
gcvB	b4443
gcvH	b2904
gcvP	b2903
gcvR	b2479
gcvT	b2905
gdhA	b1761
gdx	b4148
gfcA	b0987
gfcB	b0986
gfcC	b0985
gfcD	b0984
gfcE	b0983
ggt	b3447
ghoS	b4128
ghoT	b4559
ghrA	b1033
ghrB	b3553
ghxP	b4064
ghxQ	b4464
glaH	b2659
glaR	b2664	yodB // "ygjI" // "orn" // "yadN" // "smg" // "yidB"	chaB // chaC // ydhS // ycgV // pdeG // ydfI // ydcK // yccU // ynaE // ypjA // ygiV // yqhC // ybaN // bdcR // yjfY // rsgA // yfjD // yfdC // yehE // kdgT // chaA // gabP // gabT // gabD // lhgD // glaH
glcA	b2975
glcB	b2976
glcC	b2980	glcA // "glcB" // "glcG" // "glcF" // "glcE" // "glcD"	glcC
glcD	b2979
glcE	b4468
glcF	b4467
glcG	b2977
gldA	b3945
glf	b2036
glgA	b3429
glgB	b3432
glgC	b3430
glgP	b3428
glgS	b3049
glgX	b3431
glk	b2388
glmM	b3176
glmS	b3729
glmU	b3730
glmY	b4441
glmZ	b4456
glnA	b3870
glnB	b2553
glnD	b0167
glnE	b3053
glnG	b3868	rseD // "rseC" // "rseB" // "rseA" // "rpoE" // "patA" // "relA" // "astE" // "astB" // "astD" // "astA" // "astC" // "potF" // "potG" // "potH" // "potI" // "ddpF" // "ddpD" // "ddpC" // "ddpB" // "ddpA" // "ddpX" // "yhdZ" // "yhdY" // "yhdX" // "yhdW" // "yeaH" // "yeaG" // "hisP" // "hisM" // "hisQ" // "hisJ" // "argT" // "rutA" // "rutB" // "rutC" // "rutD" // "rutE" // "rutF" // "rutG" // "…	glnQ // glnP // glnH // glnG // glnL // glnA
glnH	b0811
glnK	b0450
glnL	b3869
glnP	b0810
glnQ	b0809
glnS	b0680
glnU	b0670
glnV	b0665
glnW	b0668
glnX	b0664
gloA	b1651
gloB	b0212
gloC	b0927
glpA	b2241
glpB	b2242
glpC	b2243
glpD	b3426
glpE	b3425
glpF	b3927
glpG	b3424
glpK	b3926
glpQ	b2239
glpR	b3423
glpT	b2240
glpX	b3925
glrK	b2556
glrR	b2554	rseD // "rseC" // "rseB" // "rseA" // "rpoE" // "glmY"
glsA	b0485
glsB	b1524
gltA	b0720
gltB	b3212
gltD	b3213
gltF	b3214
gltI	b0655
gltJ	b0654
gltK	b0653
gltL	b0652
gltP	b4077
gltS	b3653
gltT	b3969
gltU	b3757
gltV	b4008
gltW	b2590
gltX	b2400
gluQ	b0144
glvB	b3682
glvC	b3683
glvG	b3681
glxK	b0514
glxR	b0509
glyA	b2551
glyQ	b3560
glyS	b3559
glyT	b3978
glyU	b2864
glyV	b4163
glyW	b1911
glyX	b4164
glyY	b4165
gmd	b2053
gmhA	b0222
gmhB	b0200
gmk	b3648
gmm	b2051
gnd	b2029
gndA
gnsA	b4517
gnsB	b1550
gntK	b3437
gntP	b4321
gntR	b3438		idnR // idnT // idnO // idnD // idnK // nfuA // yhgH // eda // edd // gntT // gntU // gntK
gntT	b3415
gntU	b4476
gor	b3500
gph	b3385
gpmA	b0755
gpmM	b3612
gpp	b3779
gpr	b3001
gpsA	b3608
gpt	b0238
grcA	b2579
greA	b3181
greB	b3406
groL	b4143
groS	b4142
grpE	b2614
grxA	b0849
grxB	b1064
grxC	b3610
grxD	b1654
gshA	b2688
gshB	b2947
gsiA	b0829
gsiB	b0830
gsiC	b0831
gsiD	b0832
gsk	b0477
gspA	b3323
gspB	b3322
gspC	b3324
gspD	b3325
gspE	b3326
gspF	b3327
gspG	b3328
gspH	b3329
gspI	b3330
gspJ	b3331
gspK	b3332
gspL	b3333
gspM	b3334
gspO	b3335
gss	b2988
gstA	b1635
gstB	b0838
guaA	b2507
guaB	b2508
guaC	b0104
guaD	b2883
gudD	b2787
gudP	b2789
gudX	b2788
gutM	b2706	srlA // "srlE" // "srlB" // "srlD" // "gutM" // "srlR" // "gutQ"
gutQ	b2708
gyrA	b2231
gyrB	b3699
hcaB	b2541
hcaC	b2540
hcaD	b2542
hcaE	b2538
hcaF	b2539
hcaR	b2537	hcaD // "hcaB" // "hcaC" // "hcaF" // "hcaE"	hcaR
hcaT	b2536
hchA	b1967
hcp	b0873
hcr	b0872
hcxA	b0599
hcxB	b0801
hda	b2496
hdeA	b3510
hdeB	b3509
hdeD	b3511
hdfR	b4480	maoP // "gltB" // "gltD" // "gltF"	flhC // flhD
hdhA	b1619
helD	b0962
hemA	b1210
hemB	b0369
hemC	b3805
hemD	b3804
hemE	b3997
hemF	b2436
hemG	b3850
hemH	b0475
hemL	b0154
hemN	b3867
hemW	b2955
hemX	b3803
hemY	b3802
hflC	b4175
hflD	b1132
hflK	b4174
hflX	b4173
hfq	b4172		cirA
hha	b0460
hicA	b4532
hicB	b1438		hicB // hicA
higA	b3082		higB // higA
higB	b3083		higB // higA
hinT	b1103
hipA	b1507		mazF // mazE // relA // hipA // hipB
hipB	b1508		fadH // eutH // eutA // mazF // mazE // relA // hipA // hipB
hisA	b2024
hisB	b2022
hisC	b2021
hisD	b2020
hisF	b2025
hisG	b2019
hisH	b2023
hisI	b2026
hisJ	b2309
hisL	b2018
hisM	b2307
hisP	b2306
hisQ	b2308
hisR	b3797
hisS	b2514
hiuH	b1970
hldE	b3052
hlyE	b1182
hmp	b2552
hns	b1237	srlA // "srlE" // "srlB" // "srlD" // "gutM" // "srlR" // "gutQ" // "hisP" // "hisM" // "hisQ" // "hisJ" // "ybdZ" // "fes" // "entF" // "fepE" // "fliC" // "gabP" // "gabT" // "gabD" // "lhgD" // "glaH" // "cspD" // "flhC" // "flhD" // "tcyJ" // "fliZ" // "fliA" // "csiE" // "fimD" // "fimH" // "fimG" // "fimF" // "fimC" // "fimI" // "fimA" // "mukB" // "mukE" // "mukF" // "cmoM" // "hlyE" // "m…	csgG // csgF // csgE // csgD // mdtJ // mdtI // cspA // fau // ssrS // nrdG // nrdD // yfaE // nrdA // nrdB // caiE // caiD // caiC // caiB // caiA // caiT // lrp // adeD // evgS // evgA // hdfR // yhiM // adiY // ydeO // gadF // mdtF // mdtE // gadE // ydeP // cadC // rcsB // rcsD // dctR // slp // casA // casB // casC // casD // casE // cas1 // cas2 // ftnA // asr // acrE // acrF // dps // yjjP…
hofB	b0107
hofC	b0106
hofM	b3395
hofN	b3394
hofO	b3393
hofP	b3392
hofQ	b3391
hokA	b4455
hokB	b4428
hokC	b4412
hokD	b1562
hokE	b4415
holA	b0640
holB	b1099
holC	b4259
holD	b4372
holE	b1842
hpf	b3203
hprR	b1969	cusA // "cusB" // "cusF" // "cusC" // "cusS" // "cusR" // "hiuH"	cyoE // cyoD // cyoC // cyoB // cyoA
hprS	b1968
hpt	b0125
hrpA	b1413
hrpB	b0148
hscA	b2526
hscB	b2527
hscC	b0650
hsdM	b4349
hsdR	b4350
hsdS	b4348
hslJ	b1379
hslO	b3401
hslR	b3400
hslU	b3931
hslV	b3932
hspQ	b0966
hsrA	b3754
htpG	b0473
htpX	b1829
htrE	b0139
htrL	b3618
hupA	b4000	micF	pgm // seqA // mtr // tyrP // galM // galK // galT // galE
hupB	b0440	micF	pgm // seqA // mtr // tyrP // galM // galK // galT // galE
hxpA	b2293
hxpB	b1727
hyaA	b0972
hyaB	b0973
hyaC	b0974
hyaD	b0975
hyaE	b0976
hyaF	b0977
hybA	b2996
hybB	b2995
hybC	b2994
hybD	b2993
hybE	b2992
hybF	b2991
hybG	b2990
hybO	b2997
hycA	b2725
hycB	b2724
hycC	b2723
hycD	b2722
hycE	b2721
hycF	b2720
hycG	b2719
hycH	b2718
hycI	b2717
hydN	b2713
hyfA	b2481
hyfB	b2482
hyfC	b2483
hyfD	b2484
hyfE	b2485
hyfF	b2486
hyfG	b2487
hyfH	b2488
hyfI	b2489
hyfJ	b2490
hyfR	b2491	focB // "hyfR" // "hyfJ" // "hyfI" // "hyfH" // "hyfG" // "hyfF" // "hyfE" // "hyfD" // "hyfC" // "hyfB" // "hyfA"
hyi	b0508
hypA	b2726
hypB	b2727
hypC	b2728
hypD	b2729
hypE	b2730
hypF	b2712
hypT	b4327	cysH // "metQ" // "metI" // "metN" // "metL" // "metB" // "cydA" // "cydB"	fecE // fecD // fecC // fecB // fecA
hyuA	b2873
iaaA	b0828
iadA	b4328
iap	b2753
ibaG	b3190
ibpA	b3687
ibpB	b3686
ibsA	b4667
ibsB	b4668
ibsC	b4665
ibsD	b4664
ibsE	b4666
icd	b1136
icdC	b4519
iclR	b4018		iclR // aceB // aceA // aceK
idi	b2889
idlP	b4722
idnD	b4267
idnK	b4268
idnO	b4266
idnR	b4264	idnK // "idnR" // "idnT" // "idnO" // "idnD"	gntU // gntK
idnT	b4265
igaA	b3398
ihfA	b1712	csrB // "proX" // "proW" // "proV" // "fnr" // "csgG" // "csgF" // "csgE" // "csgD" // "glmY" // "uspA" // "fimB" // "atoB" // "atoD" // "atoA" // "atoE" // "folA" // "dcuD" // "hipA" // "hipB" // "gcd" // "pspA" // "pspB" // "pspC" // "pspD" // "pspE" // "sufE" // "sufS" // "sufD" // "sufC" // "sufB" // "sufA" // "sra" // "norW" // "norV" // "ibpB" // "pspG" // "glcA" // "glcB" // "glcG" // "glc…	tcyJ // fliZ // fliA // rseD // rseC // rseB // rseA // rpoE // uspB // carA // carB // dmsC // dmsB // dmsA // sodB // hpt // hemF // amiA // actP // yjcH // acs // norW // norV // ulaG // ulaF // ulaE // ulaD // ulaC // ulaB // ulaA // ubiC // ubiA // ssuB // ssuC // ssuD // ssuA // ssuE // nrfA // nrfB // nrfC // nrfD // nrfE // nrfF // nrfG // sucA // sucB // sucC // sucD // ndh // nuoN // nu…
ihfB	b0912	csrB // "proX" // "proW" // "proV" // "fnr" // "csgG" // "csgF" // "csgE" // "csgD" // "glmY" // "uspA" // "fimB" // "atoB" // "atoD" // "atoA" // "atoE" // "folA" // "dcuD" // "hipA" // "hipB" // "gcd" // "pspA" // "pspB" // "pspC" // "pspD" // "pspE" // "sufE" // "sufS" // "sufD" // "sufC" // "sufB" // "sufA" // "sra" // "norW" // "norV" // "ibpB" // "pspG" // "glcA" // "glcB" // "glcG" // "glc…	tcyJ // fliZ // fliA // rseD // rseC // rseB // rseA // rpoE // uspB // carA // carB // dmsC // dmsB // dmsA // sodB // hpt // hemF // amiA // actP // yjcH // acs // norW // norV // ulaG // ulaF // ulaE // ulaD // ulaC // ulaB // ulaA // ubiC // ubiA // ssuB // ssuC // ssuD // ssuA // ssuE // nrfA // nrfB // nrfC // nrfD // nrfE // nrfF // nrfG // sucA // sucB // sucC // sucD // ndh // nuoN // nu…
ileS	b0026
ileT	b3852
ileU	b3277
ileV	b0202
ileX	b3069
ileY	b2652
ilvA	b3772
ilvB	b3671
ilvC	b3774
ilvD	b3771
ilvE	b3770
ilvG	b4488
ilvH	b0078
ilvI	b0077
ilvL	b3766
ilvM	b3769
ilvN	b3670
ilvX	b4669
ilvY	b3773	ilvC	ilvY
inaA	b2237
infA	b0884
infB	b3168
infC	b1718
insA-1	b0022
insA-2	b0265
insA-3	b0275
insA-4	b4516
insA-5	b1894
insA-6	b3444
insA-7	b4294
insA9	b4709
insAB-1
insAB-2
insAB-3
insAB-4
insAB-5
insAB-6
insB-1	b0021
insB-2	b0264
insB-3	b0274
insB-4	b0988
insB-5	b1893
insB-6	b3445
insB-7	b4576
insB9	b4710
insC-1	b0360
insC-2	b1403
insC-3	b1997
insC-4	b2861
insC-5	b3044
insC-6	b4272
insCD-1
insCD-2
insCD-3
insCD-4
insCD-5
insCD-6
insD-1	b0361
insD-2	b1402
insD-3	b1996
insD-4	b2860
insD-5	b3045
insD-6	b4273
insD-7	b1578
insE-1	b0298
insE-2	b0373
insE-3	b0540
insE-4	b1027
insE-5	b2088
insEF-1
insEF-2
insEF-3
insEF-4
insEF-5
insF-1	b0299
insF-2	b0372
insF-3	b0541
insF-4	b1026
insF-5	b2089
insG	b4278
insH-1	b0259
insH-10	b3218
insH-11	b3505
insH-2	b0552
insH-3	b0656
insH-4	b1331
insH-5	b1370
insH-6	b1994
insH-7	b2030
insH-8	b2192
insH-9	b2982
insH21	b4711
insI-1	b0256
insI-2	b1404
insI-3	b4284
insI2	b4708
insJ	b3557
insJK
insK	b3558
insL-1	b0016
insL-2	b0582
insL-3	b2394
insM	b4561
insN	b4587
insO	b4623
insQ	b1432
insX	b4505
insZ	b4573
intA	b2622
intB	b4271
intD	b0537
intE	b1140
intF	b0281
intG	b1936
intQ	b1579
intR	b1345
intS	b2349
intZ	b2442
iprA	b0375
iraD	b4326
iraM	b1160
iraP	b0382
iroK	b4706
IS128
iscA	b2528
iscR	b2531	nrdH // "nrdI" // "nrdF" // "nrdE" // "ydiU" // "sufE" // "sufS" // "sufD" // "sufC" // "sufB" // "sufA"	rnlB // rnlA // nfuA // erpA // napC // napB // napH // napG // napA // napD // napF // hyaA // hyaB // hyaC // hyaD // hyaE // hyaF // torT // iscA // iscU // iscS // iscR
iscS	b2530
iscU	b2529
iscX	b2524
ispA	b0421
ispB	b3187
ispD	b2747
ispE	b1208
ispF	b2746
ispG	b2515
ispH	b0029
isrB	b4434
isrC	b4435
istR	b4616
istR-1
ivbL	b3672
ivy	b0220
jayE	b1152
katE	b1732
katG	b3942
kbaY	b3137
kbaZ	b3132
kbl	b3617
kbp	b2665
kch	b1250
kdgK	b3526
kdgR	b1827		edd // eda
kdgT	b3909
kdpA	b0698
kdpB	b0697
kdpC	b0696
kdpD	b0695
kdpE	b0694	kdpF // "kdpC" // "kdpB" // "kdpA"
kdpF	b4513
kdsA	b1215
kdsB	b0918
kdsC	b3198
kdsD	b3197
kduD	b2842
kduI	b2843
kefB	b3350
kefC	b0047
kefF	b0046
kefG	b3351
kgtP	b2587
kilR	b1352
kptA	b4331
kup	b3747
lacA	b0342
lacI	b0345		lacA // lacY // lacZ
lacY	b0343
lacZ	b0344
lafU	b0230
lamB	b4036
lapA	b1279
lapB	b1280
ldcA	b1192
ldcC	b0186
ldhA	b1380
ldrA	b4419
ldrB	b4421
ldrC	b4423
ldrD	b4453
ldtA	b1990
ldtB	b0819
ldtC	b1113
ldtD	b0925
ldtE	b1678
ldtF	b0224
lepA	b2569
lepB	b2568
leuA	b0074
leuB	b0073
leuC	b0072
leuD	b0071
leuE	b1798
leuL	b0075
leuO	b0076	casA // "casB" // "casC" // "casD" // "casE" // "cas1" // "cas2" // "bglJ" // "yjjQ" // "bglB" // "bglF" // "bglG" // "leuO" // "leuD" // "leuC" // "leuB" // "leuA" // "leuL"	ybeQ // gltF // yghS // yghR // leuO // dsrA // cadC
leuP	b4369
leuQ	b4370
leuS	b0642
leuT	b3798
leuU	b3174
leuV	b4368
leuW	b0672
leuX	b4270
leuZ	b1909
lexA	b4043		recQ // recB // recD // ptrA // lpxC // ftsZ // ftsA // ftsQ // ddlB // murC // murG // ftsW // murD // mraY // murF // murE // ftsI // ftsL // ftsK // dinD // yebG // dinI // sbmC // hokE // cho // ybfE // dinJ // yafQ // yafP // yafO // yafN // dinB // symE // yehF // recN // tisB // ybiB // dinG // uvrC // uvrY // ruvB // ruvA // polB // dinQ // insK // ydjM // umuD // umuC // uvrD // uvrB // …
lfhA	b0229
lgoD	b4358
lgoR	b4357
lgoT	b4356
lgt	b2828
lhgD	b2660
lhr	b1653
ligA	b2411
ligB	b3647
lipA	b0628
lipB	b0630
lit	b1139
livF	b3454
livG	b3455
livH	b3457
livJ	b3460
livK	b3458
livM	b3456
lldD	b3605
lldP	b3603
lldR	b3604	lldD // "lldR" // "lldP"	lldD // lldR // lldP
lnt	b0657
loiP	b2936
lolA	b0891
lolB	b1209
lolC	b1116
lolD	b1117
lolE	b1118
lomR	b4570
lon	b0439
lpd	b0116
lplA	b4386
lplT	b2835
lpoA	b3147
lpoB	b1105
lpp	b1677
lptA	b3200
lptB	b3201
lptC	b3199
lptD	b0054
lptE	b0641
lptF	b4261
lptG	b4262
lpxA	b0181
lpxB	b0182
lpxC	b0096
lpxD	b0179
lpxH	b0524
lpxK	b0915
lpxL	b1054
lpxM	b1855
lpxP	b2378
lpxT	b2174
lrhA	b2289	leuO // "lrhA" // "fimE"	flhC // flhD
lrp	b0889	ridA // "cadA" // "cadB" // "lysP" // "gcvP" // "gcvH" // "gcvT" // "osmC" // "serA" // "malT" // "tdh" // "kbl" // "stpA" // "fimE" // "fimD" // "fimH" // "fimG" // "fimF" // "fimC" // "fimI" // "fimA" // "serC" // "aroA" // "ilvI" // "ilvH" // "alaE" // "argO" // "yojI" // "gltB" // "gltD" // "gltF" // "gabP" // "gabT" // "gabD" // "lhgD" // "glaH" // "yeiL"	fau // ssrS // ilvH // ilvI // adhE // lysU // osmC // sdaA // oppA // oppB // oppC // oppD // oppF // aidB // osmY // livF // livG // livM // livH // livK // dadX // dadA // leuE // avtA // alaA // lrp // yhiD // hdeB // hdeA // rrfF // thrV // rrfD // rrlD // alaU // ileU // rrsD // rrfH // rrlH // alaV // ileV // rrsH // rrfG // rrlG // gltW // rrsG // rrfE // rrlE // gltV // rrsE // rrfC // r…
lspA	b0027
lsrA	b1513
lsrB	b1516
lsrC	b1514
lsrD	b1515
lsrF	b1517
lsrG	b1518
lsrK	b1511
lsrR	b1512		lsrK // lsrR // tam // lsrG // lsrF // lsrB // lsrD // lsrC // lsrA
ltaE	b0870
luxS	b2687
lysA	b2838
lysC	b4024
lysO	b0874
lysP	b2156
lysQ	b0749
lysR	b2839	lysA	lysR
lysS	b2890
lysT	b0743
lysU	b4129
lysV	b2404
lysW	b0745
lysY	b0747
lysZ	b0748
lyxK	b3580
maa	b0459
macA	b0878
macB	b0879
maeA	b1479
maeB	b2463
mak	b0394
malE	b4034
malF	b4033
malG	b4032
malI	b1620		malX // malY // malI
malK	b4035
malM	b4037
malP	b3417
malQ	b3416
malS	b3571
malT	b3418	malZ // "malS" // "malK" // "lamB" // "malM" // "malG" // "malF" // "malE" // "malQ" // "malP"
malX	b1621
malY	b1622
malZ	b0403
manA	b1613
manX	b1817
manY	b1818
manZ	b1819
maoP	b3764
map	b0168
marA	b1531	xseA // "mlaF" // "mlaE" // "mlaD" // "mlaC" // "mlaB" // "aldA" // "yhbW" // "mdaB" // "map" // "glnD" // "dapD" // "acrZ" // "yncE" // "acnA" // "ybjN" // "rimK" // "nfsA" // "ybjC" // "waaZ" // "waaY" // "decR" // "ygiC" // "ygiB" // "tolC" // "inaA" // "nfsB" // "zwf" // "marR" // "marA" // "marB" // "fumC" // "sodA" // "micF" // "nfo" // "fpr" // "pqiC" // "pqiB" // "pqiA" // "putA" // "poxB…	lacA // lacY // lacZ // purA // rob // dctR // slp // yhiD // hdeB // hdeA
marB	b1532
marC	b1529
marR	b1530		marR // marA // marB
matP	b0956
mazE	b2783		mazG // mazF // mazE
mazF	b2782		mazG // mazF // mazE
mazG	b2781
mbiA	b0012
mcaS	b4426
mcbA	b0806
mcbR	b1450	rmf // "rsd" // "yciE" // "yciF" // "yciG"	mcbA
mcrA	b1159
mcrB	b4346
mcrC	b4345
mdaB	b3028
mdfA	b0842
mdh	b3236
mdlA	b0448
mdlB	b0449
mdtA	b2074
mdtB	b2075
mdtC	b2076
mdtD	b2077
mdtE	b3513
mdtF	b3514
mdtG	b1053
mdtH	b1065
mdtI	b1599
mdtJ	b1600
mdtK	b1663
mdtL	b3710
mdtM	b4337
mdtN	b4082
mdtO	b4081
mdtP	b4080
mdtQ	b2139
melA	b4119
melB	b4120
melR	b4118	melA // "melB" // "melR"	melA // melB // melR
menA	b3930
menB	b2262
menC	b2261
menD	b2264
menE	b2260
menF	b2265
menH	b2263
menI	b1686
mepA	b2328
mepH	b1655
mepK	b0926
mepM	b1856
mepS	b2175
metA	b4013
metB	b3939
metC	b3008
metE	b3829
metF	b3941
metG	b2114
metH	b4019
metI	b0198
metJ	b3938		metA // metF // ahpC // ahpF // metC // metE // metR // metL // metB // metK // folE // yeiB // metQ // metI // metN
metK	b2942
metL	b3940
metN	b0199
metQ	b0197
metR	b3828	metH // "hmp" // "metE" // "glyA"	glyA // metR
metT	b0673
metU	b0666
metV	b2816
metW	b2815
metY	b3171
metZ	b2814
mfd	b1114
mglA	b2149
mglB	b2150
mglC	b2148
mgrB	b1826		phoP // phoQ
mgrR	b4698
mgsA	b0963
mgtA	b4242
mgtL	b4702
mgtS	b4599
mgtT	b4775
mhpA	b0347
mhpB	b0348
mhpC	b0349
mhpD	b0350
mhpE	b0352
mhpF	b0351
mhpR	b0346	mhpF // "mhpE" // "mhpD" // "mhpC" // "mhpB" // "mhpA"
mhpT	b0353
miaA	b4171
miaB	b0661
micA	b4442
micC	b4427
micF	b4439
micL	b4717
minC	b1176
minD	b1175
minE	b1174
mioC	b3742
mipA	b1782
mlaA	b2346
mlaB	b3191
mlaC	b3192
mlaD	b3193
mlaE	b3194
mlaF	b3195
mlc	b1594		ptsG // manX // manY // manZ // malT // ptsH // ptsI // crr // ynfK // mlc
mliC	b1639
mlrA	b2127	ibaG // "obgE" // "yhbE" // "rpmA" // "rplU" // "cadC" // "csgG" // "csgF" // "csgE" // "csgD"
mltA	b2813
mltB	b2701
mltC	b2963
mltD	b0211
mltF	b2558
mltG	b1097
mmuM	b0261
mmuP	b0260
mnaT	b1448
mngA	b0731
mngB	b0732
mngR	b0730		mngB // mngA // mngR
mnmA	b1133
mnmC	b2324
mnmE	b3706
mnmG	b3741
mntH	b2392
mntP	b1821
mntR	b0817	mntP	dps // rybA // mntS // mntH
mntS	b4705
moaA	b0781
moaB	b0782
moaC	b0783
moaD	b0784
moaE	b0785
mobA	b3857
mobB	b3856
mocA	b2877
modA	b0763
modB	b0764
modC	b0765
modE	b0761	moaE // "moaD" // "moaC" // "moaB" // "moaA" // "hycI" // "hycH" // "hycG" // "hycF" // "hycE" // "hycD" // "hycC" // "hycB" // "hycA" // "narL" // "narX" // "ccmH" // "ccmG" // "ccmF" // "ccmE" // "ccmD" // "ccmC" // "ccmB" // "ccmA" // "napC" // "napB" // "napH" // "napG" // "napA" // "napD" // "napF"	dmsC // dmsB // dmsA // oppA // oppB // oppC // oppD // oppF // modA // modB // modC // deoC // deoA // deoB // deoD
modF	b0760
moeA	b0827
moeB	b0826
mog	b0009
mokA	b4647
mokB	b1420
mokC	b0018
motA	b1890
motB	b1889
mpaA	b1326
mpl	b4233
mppA	b1329
mprA	b2684		mprA // emrA // emrB // nmpC // acrA // acrB
mqo	b2210
mqsA	b3021		csgG // csgF // csgE // csgD // rpoS // mqsR // mqsA // cspD
mqsR	b3022
mraY	b0087
mraZ	b0081		mioC // lpxC // ftsZ // ftsA // ftsQ // ddlB // murC // murG // ftsW // murD // mraY // murF // murE // ftsI // ftsL // rsmH // mraZ
mrcA	b3396
mrcB	b0149
mrdA	b0635
mrdB	b0634
mreB	b3251
mreC	b3250
mreD	b3249
mrp	b2113
mrr	b4351
msbA	b0914
mscK	b0465
mscL	b3291
mscM	b4159
mscS	b2924
msrA	b4219
msrB	b1778
msrC	b1832
msrP	b1971
msrQ	b1972
msyB	b1051
mtfA	b1976
mtgA	b3208
mtlA	b3599
mtlD	b3600
mtlR	b3601
mtn	b0159
mtr	b3161
mug	b3068
mukB	b0924
mukE	b0923
mukF	b0922
murA	b3189
murB	b3972
murC	b0091
murD	b0088
murE	b0085
murF	b0086
murG	b0090
murI	b3967
murJ	b1069
murP	b2429
murQ	b2428
murR	b2427	murR	murR // murP // murQ
mutH	b2831
mutL	b4170
mutM	b3635
mutS	b2733
mutT	b0099
mutY	b2961
mzrA	b3096
nac	b1988	yrhB // "yqeK" // "yjgM" // "yjcF" // "yjaH" // "yhjE" // "yhhQ" // "yhcC" // "yhbX" // "ygjH" // "yghG" // "yfdV" // "yfbL" // "yeiH" // "ydiL" // "ydeE" // "ycgX" // "ycgV" // "ycaN" // "ycaK" // "ybhM" // "ybhD" // "ybeT" // "ybeQ" // "ybdK" // "ybcK" // "yaiS" // "yagU" // "ldtF" // "wecH" // "uspC" // "torI" // "rlmM" // "rlmF" // "rfaH" // "ivy" // "elfA" // "dcp" // "cysQ" // "bisC" // "ac…	yraH // yohO // ynfA // ymjA // ykgL // yjgN // yjeJ // yjeH // yjcO // yijO // yieH // yiaD // yhjD // yhiJ // yhfL // yhdV // yhaI // ygjI // ygiN // yghT // ygfI // ygeG // ygdR // ppnN // ygcS // yfjI // yfdE // yfbV // yfbK // yeiE // yehE // yeeZ // yedL // yebQ // ydiY // ydiM // fumD // ydgH // ydcY // ortT // ycgJ // yccM // ycaD // ycaC // ybhI // ybhH // ybdR // yajD // yaiY // yafC //…
nadA	b0750
nadB	b2574
nadC	b0109
nadD	b0639
nadE	b1740
nadK	b2615
nadR	b4390		nadB // pncB // pnuC // nadA
nagA	b0677
nagB	b0678
nagC	b0676	fimB // "glmS" // "glmU"	ydeM // ydeN // ydeP // dinI // creA // creB // creC // creD // ptsH // ptsI // crr // chiQ // chiP // galP // nagE // nanS // nanM // nanC // manX // manY // manZ // glmS // glmU // chbG // chbF // chbR // chbA // chbC // chbB // umpH // nagC // nagA // nagB
nagE	b0679
nagK	b1119
nagZ	b1107
nanA	b3225
nanC	b4311
nanE	b3223
nanK	b3222
nanM	b4310
nanR	b3226	fimB	yjhC // yjhB // yhcH // nanK // nanE // nanT // nanA // nanS // nanM // nanC
nanS	b4309
nanT	b3224
napA	b2206
napB	b2203
napC	b2202
napD	b2207
napF	b2208
napG	b2205
napH	b2204
narG	b1224
narH	b1225
narI	b1227
narJ	b1226
narK	b1223
narL	b1221	ydeP // "ogt" // "ytfE" // "yeaR" // "yoaG" // "poxB" // "hcr" // "hcp" // "cydC" // "cydD" // "nrfA" // "nrfB" // "nrfC" // "nrfD" // "nrfE" // "nrfF" // "nrfG" // "fdnG" // "fdnH" // "fdnI" // "nuoN" // "nuoM" // "nuoL" // "nuoK" // "nuoJ" // "nuoI" // "nuoH" // "nuoG" // "nuoF" // "nuoE" // "nuoC" // "nuoB" // "nuoA" // "moeB" // "moeA" // "nirB" // "nirD" // "nirC" // "cysG" // "narK" // "nar…	ompW // citG // citX // citF // citE // citD // citC // dpiA // dpiB // dmsD // ynfH // ynfG // ynfF // ynfE // ydhT // ydhU // ydhX // ydhW // ydhV // ydhY // dcuR // dcuS // norW // norV // ubiC // ubiA // torC // torA // torD // nrfA // nrfB // nrfC // nrfD // nrfE // nrfF // nrfG // dcuA // aspA // fdhF // hyaA // hyaB // hyaC // hyaD // hyaE // hyaF // pflB // focA // caiF // hybO // hybG //…
naRNA1
naRNA2
naRNA3
naRNA4
naRNA5
naRNA6
narP	b2193	ytfE // "yeaR" // "yoaG" // "poxB" // "hcr" // "hcp" // "nrfA" // "nrfB" // "nrfC" // "nrfD" // "nrfE" // "nrfF" // "nrfG" // "fdhF" // "ccmH" // "ccmG" // "ccmF" // "ccmE" // "ccmD" // "ccmC" // "ccmB" // "ccmA" // "napC" // "napB" // "napH" // "napG" // "napA" // "napD" // "napF" // "nirB" // "nirD" // "nirC" // "cysG"	ydeP // ydhT // ydhU // ydhX // ydhW // ydhV // ydhY // norW // norV // fdnG // fdnH // fdnI // hyaA // hyaB // hyaC // hyaD // hyaE // hyaF // ccmH // ccmG // ccmF // ccmE // ccmD // ccmC // ccmB // ccmA // napC // napB // napH // napG // napA // napD // napF
narQ	b2469
narU	b1469
narV	b1465
narW	b1466
narX	b1222
narY	b1467
narZ	b1468
nc1
ndh	b1109
ndk	b2518
nei	b0714
nemA	b1650
nemR	b1649		gloA // nemA // nemR
nepI	b3662
nfeF	b3070
nfeR	b3071		nfeF // nfeR
nfi	b3998
nfo	b2159
nfrA	b0568
nfrB	b0569
nfsA	b0851
nfsB	b0578
nfuA	b3414
nhaA	b0019
nhaB	b1186
nhaR	b0020	pgaD // "pgaC" // "pgaB" // "pgaA" // "nhaR" // "nhaA" // "osmC"
nhoA	b1463
[truncated: 2,704 more rows]
