# Supplementary material for: Antibiotic tolerance is associated with a broad and complex transcriptional response in E. coli
Source: Sci Rep. 2021 Mar 17;11:6112. doi: 10.1038/s41598-021-85509-7 (PMC7969968; doi:10.1038/s41598-021-85509-7)
Supplement: Supplementary file 2 — Supplementary Information 2. [file 41598_2021_85509_MOESM2_ESM.txt]

TF	Gene	UpDown	Instance	Expression ratio	TF-true
fecI	fecB	0	1.0	2.514903155	True
fecI	fecA	0	1.0	3.212375979	True
rpoD	yigB	0	1.0	1.70778146	True
rpoD	yigA	0	1.0	1.890109384	True
rpoD	gyrA	0	1.0	1.844915416	True
rpoD	glyS	0	1.0	1.48353584	True
rpoD	glyQ	0	1.0	1.777635411	True
rpoD	purT	0	1.0	1.726805355	True
rpoD	hemH	0	1.0	1.747627534	True
rpoD	rpsI	0	1.0	1.959636556	True
rpoD	rplM	0	1.0	1.778838543	True
rpoD	clpB	0	1.0	2.322352177	True
rpoD	hisF	0	1.0	2.115080617	True
rpoD	gor	0	1.0	2.079612206	True
rpoD	waaG	0	1.0	2.114443347	True
rpoD	gcvP	0	1.0	2.210631667	True
rpoD	gcvH	0	1.0	2.102014858	True
rpoD	gcvT	0	1.0	2.434692074	True
rpoD	sodA	0	1.0	2.575786868	True
rpoD	ompA	0	1.0	1.630295456	True
rpoD	katG	0	1.0	3.152712593	True
rpoD	lon	0	1.0	2.115004076	True
rpoD	dtpA	0	1.0	2.412707483	True
rpoD	sucA	0	1.0	2.110697172	True
rpoD	sucB	0	1.0	2.043841088	True
rpoD	sucC	0	1.0	2.031104848	True
rpoD	sucD	0	1.0	1.857422261	True
rpoD	uvrD	0	1.0	1.667937477	True
rpoD	rpsQ	0	1.0	2.451566856	True
rpoD	rpmC	0	1.0	2.630433426	True
rpoD	rplP	0	1.0	2.449546182	True
rpoD	rpsC	0	1.0	2.350202771	True
rpoD	rplV	0	1.0	2.368466918	True
rpoD	rpsS	0	1.0	2.190505448	True
rpoD	rplB	0	1.0	2.547034851	True
rpoD	rplW	0	1.0	2.139175929	True
rpoD	rplD	0	1.0	2.380443615	True
rpoD	rplC	0	1.0	2.313694982	True
rpoD	rpsJ	0	1.0	1.850423388	True
rpoD	purL	0	1.0	2.249591663	True
rpoD	folE	0	1.0	2.087114923	True
rpoD	serA	0	1.0	1.583990829	True
rpoD	iscX	0	1.0	2.950796482	True
rpoD	fdx	0	1.0	2.859028534	True
rpoD	hscA	0	1.0	2.420521825	True
rpoD	hscB	0	1.0	3.09513811	True
rpoD	araA	0	1.0	1.625388534	True
rpoD	araB	0	1.0	1.62626035	True
rpoD	deaD	0	1.0	2.08652297	True
rpoD	fabF	0	1.0	1.653242649	True
rpoD	fpr	0	1.0	2.062369637	True
rpoD	nfeF	0	1.0	1.942766692	True
rpoD	murC	0	1.0	1.969453863	True
rpoD	murE	0	1.0	1.623504002	True
rpoD	purR	0	1.0	1.6545702	True
rpoD	bioB	0	1.0	1.721028453	True
rpoD	bioF	0	1.0	2.340637354	True
rpoD	ilvE	0	1.0	1.946942335	True
rpoD	ahpF	0	1.0	2.951732221	True
rpoD	ahpC	0	1.0	2.632075894	True
rpoD	rpsF	0	1.0	1.814528498	True
rpoD	rpsR	0	1.0	1.906940286	True
rpoD	rplI	0	1.0	2.154498797	True
rpoD	acnB	0	1.0	2.131950993	True
rpoD	lpd	0	1.0	1.830338388	True
rpoD	cyoD	0	1.0	1.939064601	True
rpoD	cyoC	0	1.0	2.355222813	True
rpoD	cyoB	0	1.0	1.851999213	True
rpoD	cyoA	0	1.0	1.852140313	True
rpoD	zwf	0	1.0	2.027695953	True
rpoD	purD	0	1.0	2.454671145	True
rpoD	purH	0	1.0	1.943536329	True
rpoD	frr	0	1.0	1.760753561	True
rpoD	carB	0	1.0	1.641935655	True
rpoD	nuoN	0	1.0	2.061143772	True
rpoD	nuoM	0	1.0	1.560316398	True
rpoD	nuoI	0	1.0	2.0414465	True
rpoD	nuoH	0	1.0	2.17019642	True
rpoD	nuoG	0	1.0	1.625940634	True
rpoD	nuoE	0	1.0	1.772844507	True
rpoD	nuoC	0	1.0	1.447299341	True
rpoD	purA	0	1.0	1.598668316	True
rpoD	yebC	0	1.0	1.919222077	True
rpoD	accD	0	1.0	1.784563358	True
rpoD	waaF	0	1.0	1.622755676	True
rpoD	rfaD	0	1.0	1.90537754	True
rpoD	poxB	0	1.0	2.558228517	True
rpoD	ychF	0	1.0	1.615140349	True
rpoD	groL	0	1.0	2.674789942	True
rpoD	gltB	0	1.0	1.895379372	True
rpoD	rpmA	0	1.0	2.122420333	True
rpoD	entC	0	1.0	2.769327793	True
rpoD	entE	0	1.0	3.065684489	True
rpoD	entB	0	1.0	2.969156394	True
rpoD	entA	0	1.0	2.969908912	True
rpoD	entH	0	1.0	3.522885949	True
rpoD	mukB	0	1.0	1.81001886	True
rpoD	mukE	0	1.0	2.063774356	True
rpoD	sufE	0	1.0	3.088605874	True
rpoD	sufS	0	1.0	2.744904664	True
rpoD	sufD	0	1.0	2.316470544	True
rpoD	sufC	0	1.0	2.502154707	True
rpoD	sufB	0	1.0	1.991458324	True
rpoD	dapD	0	1.0	1.717874989	True
rpoD	valS	0	1.0	1.700265832	True
rpoD	cirA	0	1.0	2.458433627	True
rpoD	rplQ	0	1.0	2.255792754	True
rpoD	rpoA	0	1.0	2.01206637	True
rpoD	rpsD	0	1.0	1.738854034	True
rpoD	rpsK	0	1.0	2.147704593	True
rpoD	rpsM	0	1.0	2.089871122	True
rpoD	proP	0	1.0	1.952997324	True
rpoD	mgtA	0	1.0	2.183192505	True
rpoD	lspA	0	1.0	2.476827041	True
rpoD	ileS	0	1.0	2.207568039	True
rpoD	pncB	0	1.0	1.840857127	True
rpoD	tufB	0	1.0	1.910103862	True
rpoD	rne	0	1.0	1.798889406	True
rpoD	atpD	0	1.0	1.902684756	True
rpoD	atpH	0	1.0	1.620496109	True
rpoD	atpF	0	1.0	1.655107075	True
rpoD	atpE	0	1.0	1.889787156	True
rpoD	atpB	0	1.0	1.679617827	True
rpoD	kdsB	0	1.0	2.012528283	True
rpoD	exbD	0	1.0	2.508076396	True
rpoD	exbB	0	1.0	1.930711025	True
rpoD	aceF	0	1.0	2.534332858	True
rpoD	aceE	0	1.0	2.012158454	True
rpoD	ribA	0	1.0	2.026317015	True
rpoD	glnQ	0	1.0	1.734014513	True
rpoD	sdhA	0	1.0	1.794616253	True
rpoD	gltX	0	1.0	1.841628492	True
rpoD	hemF	0	1.0	1.783836117	True
rpoD	iscA	0	1.0	3.11301902	True
rpoD	iscU	0	1.0	3.290468788	True
rpoD	iscS	0	1.0	2.897496153	True
rpoD	iscR	0	1.0	2.417458661	True
rpoD	glyA	0	1.0	1.945308016	True
rpoD	pnp	0	1.0	1.847728509	True
rpoD	truB	0	1.0	2.163414585	True
rpoD	rbfA	0	1.0	1.874752425	True
rpoD	infB	0	1.0	1.939577267	True
rpoD	nusA	0	1.0	1.642708812	True
rpoD	aroA	0	1.0	1.828482116	True
rpoD	fmt	0	1.0	2.305900256	True
rpoD	rpsB	0	1.0	2.304020537	True
rpoD	tsf	0	1.0	2.339384627	True
rpoD	rpsU	0	1.0	2.596758205	True
rpoD	accC	0	1.0	1.530085045	True
rpoD	dapA	0	1.0	2.085135835	True
rpoD	hflC	0	1.0	2.048627782	True
rpoD	hflK	0	1.0	2.099503416	True
rpoD	manA	0	1.0	2.152895518	True
rpoD	fimA	0	1.0	1.980142151	True
rpoD	acrA	0	1.0	2.150875974	True
rpoD	acrB	0	1.0	2.327480043	True
rpoD	gdhA	0	1.0	1.703566949	True
rpoD	lrp	0	1.0	2.588110225	True
rpoD	trmD	0	1.0	1.714099258	True
rpoD	rimM	0	1.0	1.740369252	True
rpoD	rpsP	0	1.0	1.682273953	True
rpoD	tufA	0	1.0	2.055613291	True
rpoD	purF	0	1.0	1.864146951	True
rpoD	fbaA	0	1.0	1.944647594	True
rpoD	alaC	0	1.0	2.712555371	True
rpoD	aroK	0	1.0	1.836683438	True
rpoD	mreB	0	1.0	1.735697935	True
rpoD	purK	0	1.0	1.918549187	True
rpoD	purE	0	1.0	2.457760515	True
rpoD	nfo	0	1.0	2.056814809	True
rpoD	ftsH	0	1.0	2.193707512	True
rpoD	trpB	0	1.0	1.570055232	True
rpoD	dppA	0	1.0	1.47581953	True
rpoE	tufA	0	1.0	2.055613291	True
rpoE	fusA	0	1.0	1.822864593	True
rpoE	lpxA	0	1.0	2.039573392	True
rpoE	fabZ	0	1.0	1.98209408	True
rpoE	ahpF	0	1.0	2.951732221	True
rpoE	surA	0	1.0	1.756441885	True
rpoE	lon	0	1.0	2.115004076	True
rpoE	bamA	0	1.0	1.595803856	True
rpoE	waaF	0	1.0	1.622755676	True
rpoE	rfaD	0	1.0	1.90537754	True
rpoH	clpB	0	1.0	2.322352177	True
rpoH	lon	0	1.0	2.115004076	True
rpoH	cnoX	0	1.0	2.014335058	True
rpoH	hslU	0	1.0	1.898770787	True
rpoH	valS	0	1.0	1.700265832	True
rpoH	lspA	0	1.0	2.476827041	True
rpoH	ileS	0	1.0	2.207568039	True
rpoH	ftsH	0	1.0	2.193707512	True
rpoH	grpE	0	1.0	2.073573384	True
rpoH	rfaD	0	1.0	1.90537754	True
rpoH	waaF	0	1.0	1.622755676	True
rpoH	groL	0	1.0	2.674789942	True
rpoH	htpG	0	1.0	2.846173494	True
rpoH	hflC	0	1.0	2.048627782	True
rpoH	hflK	0	1.0	2.099503416	True
rpoH	dnaK	0	1.0	2.72963883	True
rpoH	dnaJ	0	1.0	2.195920691	True
rpoN	glnQ	0	1.0	1.734014513	True
rpoN	htpG	0	1.0	2.846173494	True
rpoS	gor	0	1.0	2.079612206	True
rpoS	lpd	0	1.0	1.830338388	True
rpoS	katE	0	1.0	1.665691594	True
rpoS	proP	0	1.0	1.952997324	True
rpoS	poxB	0	1.0	2.558228517	True
rpoS	gltB	0	1.0	1.895379372	True
rpoS	sucA	0	1.0	2.110697172	True
rpoS	sucB	0	1.0	2.043841088	True
rpoS	sucC	0	1.0	2.031104848	True
rpoS	sucD	0	1.0	1.857422261	True
rpoS	aceF	0	1.0	2.534332858	True
rpoS	aceE	0	1.0	2.012158454	True
rpoS	fbaA	0	1.0	1.944647594	True
