# Supplementary material for: Antibiotic tolerance is associated with a broad and complex transcriptional response in E. coli
Source: Sci Rep. 2021 Mar 17;11:6112. doi: 10.1038/s41598-021-85509-7 (PMC7969968; doi:10.1038/s41598-021-85509-7)
Supplement: Supplementary file 3 — Supplementary Information 3. [file 41598_2021_85509_MOESM3_ESM.txt]

TF	Gene	UpDown	Instance	Expression ratio	TF-true
arcA	sdhC	0	1.0	3.009899886	True
arcA	sdhD	0	1.0	2.818417441	True
arcA	sdhA	0	1.0	5.737524705	True
arcA	sdhB	0	1.0	4.273983702	True
arcA	sucA	0	1.0	6.513708603	True
arcA	sucB	0	1.0	6.325317357	True
arcA	sucC	0	1.0	6.252431246	True
arcA	sucD	0	1.0	5.609016609	True
arcA	prmC	0	1.0	2.307486179	True
arcA	prfA	0	1.0	3.440330327	True
arcA	hemA	0	1.0	3.313362522	True
arcA	moeA	0	1.0	2.017328378	True
arcA	pflB	0	1.0	5.011070293	True
arcA	cydB	0	1.0	2.517161216	True
arcA	cydA	0	1.0	2.804050559	True
arcA	citD	1	1.0	-3.602451149	True
arcA	betT	1	1.0	-11.78666609	True
arcA	betA	1	1.0	-9.995650654	True
arcA	betB	1	1.0	-11.78666609	True
crp	rseB	0	1.0	1.800416387	True
crp	rseA	0	1.0	2.380864581	True
crp	secB	0	1.0	2.748984844	True
crp	gpsA	0	1.0	2.796465559	True
crp	pck	0	1.0	2.799604644	True
crp	cspD	0	1.0	1.938725539	True
crp	rpsF	0	1.0	5.697963063	True
crp	priB	0	1.0	5.297111281	True
crp	rpsR	0	1.0	4.854386808	True
crp	rplI	0	1.0	5.159184994	True
crp	rmf	0	1.0	4.228741567	True
crp	manA	0	1.0	2.217801472	True
crp	gcvH	0	1.0	4.155597414	True
crp	gcvT	0	1.0	5.314521139	True
crp	ybiT	0	1.0	3.164678184	True
crp	lacI	0	1.0	5.78266581	True
crp	dksA	0	1.0	3.037884154	True
crp	sfsA	0	1.0	1.801631321	True
crp	mpl	0	1.0	3.049834342	True
crp	fiu	0	1.0	3.213687087	True
crp	gabT	0	1.0	2.143866355	True
crp	gabD	0	1.0	2.53982703	True
crp	acs	0	1.0	2.432969514	True
crp	gapA	0	1.0	6.339703651	True
crp	cstA	0	1.0	4.249077295	True
crp	galP	0	1.0	2.510303105	True
crp	aldA	0	1.0	2.285812856	True
crp	gntT	0	1.0	1.91425266	True
crp	mdh	0	1.0	4.963290316	True
crp	gltA	0	1.0	5.115663444	True
crp	fumC	0	1.0	5.276639666	True
crp	sdhC	0	1.0	3.009899886	True
crp	sucA	0	1.0	6.513708603	True
crp	sucB	0	1.0	6.325317357	True
crp	sucC	0	1.0	6.252431246	True
crp	sucD	0	1.0	5.609016609	True
crp	cyoE	0	1.0	3.341774725	True
crp	cyoD	0	1.0	2.464832762	True
crp	cyoC	0	1.0	3.215068754	True
crp	cyoB	0	1.0	4.974439839	True
crp	cyoA	0	1.0	4.080279465	True
crp	fepA	0	1.0	4.70194177	True
crp	dcuA	0	1.0	2.702505863	True
crp	glpK	0	1.0	2.826163024	True
crp	gatZ	0	1.0	4.325027135	True
crp	gatY	0	1.0	4.166713438	True
crp	mtlD	0	1.0	1.858429487	True
crp	gyrA	0	1.0	4.966455695	True
crp	fbaA	0	1.0	5.145798607	True
crp	pgk	0	1.0	4.808597683	True
crp	epd	0	1.0	2.176285825	True
crp	ygeA	0	1.0	1.938485947	True
crp	araE	0	1.0	3.181128356	True
crp	sodA	0	1.0	6.032940484	True
crp	rpoH	0	1.0	3.458333288	True
crp	araG	0	1.0	2.797915327	True
crp	araF	0	1.0	3.101515786	True
crp	glgP	0	1.0	3.065479996	True
crp	glgA	0	1.0	2.402169842	True
crp	glgC	0	1.0	2.338983476	True
crp	crp	0	1.0	2.325025401	True
crp	entE	0	1.0	5.231744271	True
crp	entB	0	1.0	4.715348212	True
crp	entA	0	1.0	4.437188023	True
crp	entH	0	1.0	3.646993536	True
crp	rbsD	0	1.0	2.387780437	True
crp	rbsA	0	1.0	2.671769975	True
crp	rbsC	0	1.0	2.15185138	True
crp	rbsB	0	1.0	4.027506562	True
crp	rbsK	0	1.0	2.26449441	True
crp	fecE	0	1.0	2.188556923	True
crp	fecD	0	1.0	1.955948388	True
crp	fecC	0	1.0	2.693374052	True
crp	fecB	0	1.0	4.640746772	True
crp	fecA	0	1.0	6.726610222	True
crp	fur	0	1.0	4.414203428	True
crp	ptsH	0	1.0	3.308741497	True
crp	ptsI	0	1.0	4.680909169	True
crp	crr	0	1.0	2.962125657	True
crp	pflB	0	1.0	5.011070293	True
crp	sdhB	0	1.0	4.273983702	True
crp	sdhA	0	1.0	5.737524705	True
crp	sdhD	0	1.0	2.818417441	True
crp	aceE	0	1.0	6.11899099	True
crp	lpd	0	1.0	6.338450164	True
crp	grpE	0	1.0	3.340449508	True
crp	hupA	0	1.0	1.976487222	True
crp	dadX	0	1.0	3.490164341	True
crp	dadA	0	1.0	4.371875868	True
crp	glpE	0	1.0	2.572755948	True
crp	uxuB	0	1.0	1.972924782	True
crp	hupB	0	1.0	3.421410447	True
crp	acnB	0	1.0	6.755190826	True
crp	acnA	0	1.0	5.314958769	True
crp	deoA	0	1.0	2.06058084	True
crp	deoB	0	1.0	3.785312414	True
crp	deoD	0	1.0	2.269289342	True
crp	cirA	0	1.0	4.905317662	True
crp	araD	0	1.0	4.477121634	True
crp	araA	0	1.0	6.60487043	True
crp	araB	0	1.0	6.67240619	True
crp	lacZ	0	1.0	2.945829686	True
crp	ilvB	0	1.0	2.800890626	True
crp	glpD	0	1.0	6.275291179	True
crp	glnL	0	1.0	1.822915939	True
crp	glnA	0	1.0	4.713349015	True
crp	galM	0	1.0	3.126082063	True
crp	galK	0	1.0	2.315479422	True
crp	galT	0	1.0	1.6990017	True
crp	dusB	0	1.0	3.954041502	True
crp	fis	0	1.0	2.196176028	True
crp	relA	0	1.0	3.487969173	True
crp	ompF	0	1.0	6.365541027	True
crp	nrdA	0	1.0	2.144003769	True
crp	nagA	0	1.0	1.982138286	True
crp	citD	1	1.0	-3.602451149	True
crp	psiE	1	1.0	-2.119244525	True
crp	nirD	1	1.0	-3.27444854	True
fis	cspA	0	1.0	7.606010272	True
fis	cyoE	0	1.0	3.341774725	True
fis	cyoD	0	1.0	2.464832762	True
fis	cyoC	0	1.0	3.215068754	True
fis	cyoB	0	1.0	4.974439839	True
fis	cyoA	0	1.0	4.080279465	True
fis	glnL	0	1.0	1.822915939	True
fis	glnA	0	1.0	4.713349015	True
fis	nuoN	0	1.0	3.011150166	True
fis	nuoM	0	1.0	3.34938157	True
fis	nuoK	0	1.0	1.943498848	True
fis	nuoJ	0	1.0	2.819681765	True
fis	nuoI	0	1.0	2.900742368	True
fis	nuoH	0	1.0	3.468429124	True
fis	nuoF	0	1.0	3.78254986	True
fis	nuoE	0	1.0	2.611143684	True
fis	nuoB	0	1.0	3.042851847	True
fis	nuoA	0	1.0	2.668199569	True
fis	nrdA	0	1.0	2.144003769	True
fis	pnp	0	1.0	6.315308244	True
fis	rpsO	0	1.0	3.943695228	True
fis	rbfA	0	1.0	3.299808793	True
fis	rimP	0	1.0	3.529493199	True
fis	trmA	0	1.0	2.312233871	True
fis	tufB	0	1.0	6.922357754	True
fis	hupA	0	1.0	1.976487222	True
fis	queA	0	1.0	2.936745513	True
fis	lpd	0	1.0	6.338450164	True
fis	carA	0	1.0	3.982558126	True
fis	carB	0	1.0	5.415924553	True
fis	rsmA	0	1.0	2.499037736	True
fis	pdxA	0	1.0	2.735094259	True
fis	deoA	0	1.0	2.06058084	True
fis	deoB	0	1.0	3.785312414	True
fis	deoD	0	1.0	2.269289342	True
fis	yeaR	1	1.0	-2.963673134	True
fis	hyaC	1	1.0	-2.138163388	True
fis	nirD	1	1.0	-3.27444854	True
fnr	gdhA	0	1.0	4.056931241	True
fnr	aspC	0	1.0	3.979612241	True
fnr	glnD	0	1.0	2.452218286	True
fnr	frdA	0	1.0	2.648258014	True
fnr	katG	0	1.0	9.908587475	True
fnr	cydB	0	1.0	2.517161216	True
fnr	cydA	0	1.0	2.804050559	True
fnr	aceE	0	1.0	6.11899099	True
fnr	lpd	0	1.0	6.338450164	True
fnr	pflB	0	1.0	5.011070293	True
fnr	gcvH	0	1.0	4.155597414	True
fnr	gcvT	0	1.0	5.314521139	True
fnr	dcuA	0	1.0	2.702505863	True
fnr	arcA	0	1.0	2.345715381	True
fnr	rpsQ	0	1.0	5.485484989	True
fnr	rpmC	0	1.0	6.130976944	True
fnr	rplP	0	1.0	6.903269147	True
fnr	rpsC	0	1.0	7.744351063	True
fnr	rplV	0	1.0	6.825186502	True
fnr	rpsS	0	1.0	6.564761528	True
fnr	rplB	0	1.0	7.877776185	True
fnr	rplW	0	1.0	6.834001904	True
fnr	rplD	0	1.0	7.365124021	True
fnr	rplC	0	1.0	7.682537617	True
fnr	rpsJ	0	1.0	7.020150508	True
fnr	poxB	0	1.0	5.723192286	True
fnr	moaA	0	1.0	2.501896497	True
fnr	entF	0	1.0	3.490859974	True
fnr	pepT	0	1.0	2.018771716	True
fnr	feoB	0	1.0	1.787914236	True
fnr	citD	1	1.0	-3.602451149	True
fnr	hyfE	1	1.0	-2.673639909	True
fnr	hyfA	1	1.0	-2.704244317	True
fnr	yeiL	1	1.0	-2.73849784	True
fur	gdhA	0	1.0	4.056931241	True
fur	lpd	0	1.0	6.338450164	True
fur	katG	0	1.0	9.908587475	True
fur	ompF	0	1.0	6.365541027	True
fur	sdhC	0	1.0	3.009899886	True
fur	sdhD	0	1.0	2.818417441	True
fur	sdhA	0	1.0	5.737524705	True
fur	sdhB	0	1.0	4.273983702	True
fur	sucA	0	1.0	6.513708603	True
fur	sucB	0	1.0	6.325317357	True
fur	sucC	0	1.0	6.252431246	True
fur	sucD	0	1.0	5.609016609	True
fur	gspJ	1	1.0	-2.227795746	True
fur	gspI	1	1.0	-3.335717861	True
fur	gspG	1	1.0	-3.115354477	True
fur	yhhY	1	1.0	-2.259474271	True
fur	feoA	1	1.0	-2.269182176	True
gadE	lpxA	0	1.0	3.70437478	True
gadE	fabZ	0	1.0	3.292078483	True
gadE	lpxD	0	1.0	4.254859232	True
gadE	skp	0	1.0	3.975736456	True
gadE	purA	0	1.0	4.909122613	True
gadE	gnd	0	1.0	4.469266546	True
gadE	cyoE	0	1.0	3.341774725	True
gadE	cyoD	0	1.0	2.464832762	True
gadE	cyoC	0	1.0	3.215068754	True
gadE	cyoB	0	1.0	4.974439839	True
gadE	cyoA	0	1.0	4.080279465	True
gadE	lrp	0	1.0	2.722648975	True
ihfA	gcd	0	1.0	3.847887225	True
ihfA	sufE	0	1.0	4.30685159	True
ihfA	sufS	0	1.0	7.149247689	True
ihfA	sufC	0	1.0	6.741795513	True
ihfA	sufA	0	1.0	5.476192936	True
ihfA	ibpB	0	1.0	2.208857955	True
ihfA	glcB	0	1.0	2.299937061	True
ihfA	carA	0	1.0	3.982558126	True
ihfA	carB	0	1.0	5.415924553	True
ihfA	gltA	0	1.0	5.115663444	True
ihfA	prmC	0	1.0	2.307486179	True
ihfA	prfA	0	1.0	3.440330327	True
ihfA	hemA	0	1.0	3.313362522	True
ihfA	dps	0	1.0	7.224192683	True
ihfA	glnQ	0	1.0	2.017317616	True
ihfA	glnP	0	1.0	1.889069919	True
ihfA	glnH	0	1.0	3.33743431	True
ihfA	dppF	0	1.0	1.758601186	True
ihfA	dppD	0	1.0	1.963202662	True
ihfA	dppB	0	1.0	1.792142913	True
ihfA	dppA	0	1.0	4.979979411	True
ihfA	pflB	0	1.0	5.011070293	True
ihfA	rpoH	0	1.0	3.458333288	True
ihfA	fimA	0	1.0	2.516883341	True
ihfA	ilvD	0	1.0	2.709294918	True
ihfA	ilvE	0	1.0	1.82951807	True
ihfA	aceB	0	1.0	3.258382684	True
ihfA	aceA	0	1.0	2.839657755	True
ihfA	dusB	0	1.0	3.954041502	True
ihfA	fis	0	1.0	2.196176028	True
ihfA	ompF	0	1.0	6.365541027	True
ihfA	ulaC	1	1.0	-2.464960913	True
ihfA	ulaB	1	1.0	-2.949003121	True
ihfA	ssuC	1	1.0	-2.079886053	True
ihfA	ssuE	1	1.0	-2.393003774	True
ihfA	nirD	1	1.0	-3.27444854	True
ihfB	gcd	0	1.0	3.847887225	True
ihfB	sufE	0	1.0	4.30685159	True
ihfB	sufS	0	1.0	7.149247689	True
ihfB	sufC	0	1.0	6.741795513	True
ihfB	sufA	0	1.0	5.476192936	True
ihfB	ibpB	0	1.0	2.208857955	True
ihfB	glcB	0	1.0	2.299937061	True
ihfB	carA	0	1.0	3.982558126	True
ihfB	carB	0	1.0	5.415924553	True
ihfB	gltA	0	1.0	5.115663444	True
ihfB	prmC	0	1.0	2.307486179	True
ihfB	prfA	0	1.0	3.440330327	True
ihfB	hemA	0	1.0	3.313362522	True
ihfB	dps	0	1.0	7.224192683	True
ihfB	glnQ	0	1.0	2.017317616	True
ihfB	glnP	0	1.0	1.889069919	True
ihfB	glnH	0	1.0	3.33743431	True
ihfB	dppF	0	1.0	1.758601186	True
ihfB	dppD	0	1.0	1.963202662	True
ihfB	dppB	0	1.0	1.792142913	True
ihfB	dppA	0	1.0	4.979979411	True
ihfB	pflB	0	1.0	5.011070293	True
ihfB	rpoH	0	1.0	3.458333288	True
ihfB	fimA	0	1.0	2.516883341	True
ihfB	ilvD	0	1.0	2.709294918	True
ihfB	ilvE	0	1.0	1.82951807	True
ihfB	aceB	0	1.0	3.258382684	True
ihfB	aceA	0	1.0	2.839657755	True
ihfB	dusB	0	1.0	3.954041502	True
ihfB	fis	0	1.0	2.196176028	True
ihfB	ompF	0	1.0	6.365541027	True
ihfB	ulaC	1	1.0	-2.464960913	True
ihfB	ulaB	1	1.0	-2.949003121	True
ihfB	ssuC	1	1.0	-2.079886053	True
ihfB	ssuE	1	1.0	-2.393003774	True
ihfB	nirD	1	1.0	-3.27444854	True
marA	xseA	0	1.0	2.281115325	True
marA	mlaF	0	1.0	2.491971331	True
marA	mlaE	0	1.0	1.76948015	True
marA	mlaC	0	1.0	2.674501539	True
marA	aldA	0	1.0	2.285812856	True
marA	map	0	1.0	2.846682086	True
marA	glnD	0	1.0	2.452218286	True
marA	dapD	0	1.0	2.723513953	True
marA	acnA	0	1.0	5.314958769	True
marA	ygiC	0	1.0	2.624827446	True
marA	ygiB	0	1.0	2.376942568	True
marA	tolC	0	1.0	3.293923111	True
marA	nfsB	0	1.0	1.871084047	True
marA	zwf	0	1.0	4.647127337	True
marA	fumC	0	1.0	5.276639666	True
marA	sodA	0	1.0	6.032940484	True
marA	nfo	0	1.0	2.503409552	True
marA	pqiA	0	1.0	1.80618148	True
marA	poxB	0	1.0	5.723192286	True
marA	acrA	0	1.0	3.695435305	True
marA	acrB	0	1.0	4.632328322	True
marA	dctR	1	1.0	-2.82101276	True
narL	poxB	0	1.0	5.723192286	True
narL	nuoN	0	1.0	3.011150166	True
narL	nuoM	0	1.0	3.34938157	True
narL	nuoK	0	1.0	1.943498848	True
narL	nuoJ	0	1.0	2.819681765	True
narL	nuoI	0	1.0	2.900742368	True
narL	nuoH	0	1.0	3.468429124	True
narL	nuoF	0	1.0	3.78254986	True
narL	nuoE	0	1.0	2.611143684	True
narL	nuoB	0	1.0	3.042851847	True
narL	nuoA	0	1.0	2.668199569	True
narL	moeA	0	1.0	2.017328378	True
narL	citD	1	1.0	-3.602451149	True
narL	ydhX	1	1.0	-1.881079131	True
narL	ydhY	1	1.0	-3.742822099	True
narL	hyaC	1	1.0	-2.138163388	True
narL	ccmD	1	1.0	-2.744643404	True
narL	ccmB	1	1.0	-2.019035	True
narL	napB	1	1.0	-2.345516169	True
narL	napD	1	1.0	-3.711172542	True
oxyR	znuA	0	1.0	1.848147204	True
oxyR	poxB	0	1.0	5.723192286	True
oxyR	mntH	0	1.0	6.164608331	True
oxyR	gor	0	1.0	5.303642259	True
oxyR	fur	0	1.0	4.414203428	True
oxyR	sufE	0	1.0	4.30685159	True
oxyR	sufS	0	1.0	7.149247689	True
oxyR	sufC	0	1.0	6.741795513	True
oxyR	sufA	0	1.0	5.476192936	True
oxyR	dps	0	1.0	7.224192683	True
oxyR	ahpC	0	1.0	8.156123054	True
oxyR	ahpF	0	1.0	8.74596499	True
oxyR	grxA	0	1.0	2.61292682	True
oxyR	katG	0	1.0	9.908587475	True
oxyR	hemH	0	1.0	3.267688379	True
rob	aldA	0	1.0	2.285812856	True
rob	map	0	1.0	2.846682086	True
rob	glnD	0	1.0	2.452218286	True
rob	dapD	0	1.0	2.723513953	True
rob	fumC	0	1.0	5.276639666	True
rob	nfsB	0	1.0	1.871084047	True
rob	acnA	0	1.0	5.314958769	True
rob	ygiC	0	1.0	2.624827446	True
rob	ygiB	0	1.0	2.376942568	True
rob	tolC	0	1.0	3.293923111	True
rob	zwf	0	1.0	4.647127337	True
rob	sodA	0	1.0	6.032940484	True
rob	nfo	0	1.0	2.503409552	True
rob	acrA	0	1.0	3.695435305	True
rob	acrB	0	1.0	4.632328322	True
soxS	aldA	0	1.0	2.285812856	True
soxS	map	0	1.0	2.846682086	True
soxS	glnD	0	1.0	2.452218286	True
soxS	dapD	0	1.0	2.723513953	True
soxS	nfsB	0	1.0	1.871084047	True
soxS	acnA	0	1.0	5.314958769	True
soxS	ygiC	0	1.0	2.624827446	True
soxS	ygiB	0	1.0	2.376942568	True
soxS	tolC	0	1.0	3.293923111	True
soxS	pgi	0	1.0	4.220148944	True
soxS	fldA	0	1.0	3.202727159	True
soxS	fur	0	1.0	4.414203428	True
soxS	ribA	0	1.0	2.163587614	True
soxS	zwf	0	1.0	4.647127337	True
soxS	fumC	0	1.0	5.276639666	True
soxS	sodA	0	1.0	6.032940484	True
soxS	nfo	0	1.0	2.503409552	True
soxS	pqiA	0	1.0	1.80618148	True
soxS	poxB	0	1.0	5.723192286	True
soxS	acrA	0	1.0	3.695435305	True
soxS	acrB	0	1.0	4.632328322	True
